# Supplementary material for: Hydraulic strategies of Cunninghamia lanceolata under drought are shaped by native drought conditions
Source: For Res (Fayettev). 2025 Dec 31;5:e031. doi: 10.48130/forres-0025-0031 (PMC12979179; doi:10.48130/forres-0025-0031)
Supplement: Supplementary file 1 — Supplementary data to this article can be found online. [file forres-0025-0031-Supplementary.zip]

Archive with 5 entries (5 files):
- 10.48130_forres-0025-0031-Suppl-TableS1.xlsx
- 10.48130_forres-0025-0031-Suppl-TableS2.xlsx
- 10.48130_forres-0025-0031-Suppl-TableS3.xlsx
- 10.48130_forres-0025-0031-Suppl-TableS4.xlsx
- 10.48130_forres-0025-0031-Suppl-File1.docx
