# Supplementary material for: Hydraulic strategies of Cunninghamia lanceolata under drought are shaped by native drought conditions
Source: For Res (Fayettev). 2025 Dec 31;5:e031. doi: 10.48130/forres-0025-0031 (PMC12979179; doi:10.48130/forres-0025-0031)
Supplement: Supplementary file 1 — Supplementary data to this article can be found online. [file forres-0025-0031-Supplementary.zip › 10.48130_forres-0025-0031-Suppl-TableS1.xlsx]

## Sheet: Table S1
Table S1 Morphological and physiological traits of C. lanceolata seedlings from three provenances under different treatments.
original dataset	Provenance	Leaf weight (g)	Stem weight (g)	Aboveground biomass (g)	Root weight (g)	Root-shoot ratio	Total weight (g)	Net photosynthesis rate (umol m-2 s-1)	Stomatal conductance (umol m-2 s-1)	Intercellular CO2 concentration (umol m-2 s-1)	Transpiration rate (umol m-2 s-1)	Instantaneous water use efficiency (umol mol-1)	Peroxidase (U g-1 FW）	Superoxide dismutase (U g-1 FW）	Ascorbate peroxidase (U g-1 FW）	Proline (U g-1 FW）	Soluble sugar (ug-1 g)	Sucrose (ug-1 g)	Levulose (ug-1 g)	Starch (ug-1 g)	Non-structural carbohydrates (ug-1 g)
	HDR-CK_1	111.813	119.251	231.064	65.5913	0.283866	295.866	6.8647	0.0685868	295.506	2.08071	2.56724	3580.01	62.8667	87.0968	28.3809	489.67	13.58	366.4	115.26	592.86
	HDR-CK_2	124.972	118.462	243.434	79.6349	0.327132	320.32	5.34168	0.066658	289.388	2.01968	3.31994	4728.31	61.1208	85.389	28.125	466.73	16.98	405.8	117.74	607.41
	HDR-CK_3	127.778	115.713	243.491	81.3893	0.334261	328.418	6.37929	0.066558	285.345	2.02418	3.15155	4154.16	66.3585	86.5275	28.2529	477.6	19.25	436.1	148.84	615.57
	HDR-D_1	62.7267	55.2517	117.978	19.9651	0.169227	154.495	2.86317	0.0252298	219.396	0.734854	3.74901	10267.2	43.9452	100.759	33.2422	473.07	14.49	334.65	94.53	559.29
	HDR-D_2	58.2126	63.5272	121.74	15.8602	0.130279	137.6	2.44259	0.0215187	225.094	0.767788	3.72912	10469.8	48.7914	99.0512	33.4128	449.87	15.31	363.3	109.43	567.6
	HDR-D_3	53.6984	71.8027	125.501	11.7552	0.093666	120.705	2.05111	0.022903	230.841	0.618905	4.39386	10875.1	48.6333	102.467	33.7539	469.4	16.55	390.45	127.37	596.77
	MDR-CK_1	93.7196	81.8042	175.524	27.9087	0.159002	203.432	6.40214	0.0653713	282.696	2.0178	2.7835	3580.01	138.616	82.4742	25.8223	305.4	6.35	253.48	104.28	409.68
	MDR-CK_2	82.229	81.2419	163.471	30.819	0.188529	194.29	5.95336	0.0733151	280.098	2.29098	2.95042	3174.73	131.397	85.7732	25.5664	275.53	8.55	281.95	87.14	362.68
	MDR-CK_3	89.9103	74.6416	164.552	26.9843	0.163987	191.536	6.37693	0.0723032	281.243	2.1747	3.06488	3242.27	141.022	84.1237	25.6943	307.33	8.98	261.55	111.72	419.06
	MDR-D_1	51.31	51.3677	102.678	24.8788	0.2423	128.366	2.67417	0.0352093	253.742	1.02469	2.39107	12091	59.8271	112.165	26.8457	193.07	6.42	216.3	91.55	262.52
	MDR-D_2	55.6429	46.9982	102.641	23.7986	0.231862	141.429	2.67417	0.0414044	250.434	0.920998	2.60973	11922.1	63.6071	110.497	26.9736	221.07	7.04	207.15	75.1	296.17
	MDR-D_3	45.8656	48.4262	94.2918	22.667	0.240392	152.604	2.55799	0.034525	253.142	1.06981	2.72775	11753.2	61.7171	109.663	27.1016	187.67	7.96	237.8	95.65	277.29
	LDR-CK_1	78.1984	118.008	196.206	46.893	0.238999	243.099	5.36256	0.0796398	325.71	1.70268	3.43871	3647.56	80.079	53.1732	24.273	156.67	10.24	125.8	88.97	245.63
	LDR-CK_2	81.0937	122.855	203.949	52.0518	0.25522	256	5.39123	0.0872561	332.175	1.67197	3.16633	3737.62	81.3281	55.1405	24.7988	206.17	12.28	198.25	94.47	300.64
	LDR-CK_3	95.78	108.313	204.093	56.1997	0.275363	260.293	5.51018	0.0855607	336.947	1.85584	3.29561	4578.21	78.8298	52.1895	25.0123	185.8	15.35	142.1	109.49	295.29
	LDR-D_1	69.9323	77.1524	147.085	25.4141	0.172786	157.883	2.641	0.0416008	332.396	0.756089	3.7941	21142.3	71.1266	56.8116	29.9539	293.33	15.88	245.8	82.06	397.61
	LDR-D_2	77.8288	69.8445	147.673	30.7289	0.208087	178.402	2.81293	0.0407942	334.476	0.692676	4.05464	22223.1	69.8087	59.5169	30.1719	286.93	16.84	280.65	89.63	412.23
	LDR-D_3	85.7253	62.5366	148.262	27.1611	0.183197	190.039	2.734	0.0445435	336.858	0.636005	3.94701	21682.7	70.4676	57.6471	29.518	308.6	17.37	269.2	104.28	388.36
Percentage change=（D value-CK value/(CK value)·100%
Percentage change	HDR1	-0.439003	-0.536679	-0.489413	-0.695613	-0.40385	-0.477822	-0.582913	-0.632148	-0.257558	-0.646826	0.460329	1.86792	-0.300978	0.156863	0.171289	-0.0339004	0.0670103	-0.0866539	-0.179854	-0.0566238
	HDR2	-0.534195	-0.463732	-0.499906	-0.800839	-0.601753	-0.57043	-0.54273	-0.677177	-0.222171	-0.619846	0.12325	1.21429	-0.201722	0.16	0.18801	-0.0361237	-0.098351	-0.104731	-0.0705792	-0.0655406
	HDR3	-0.579751	-0.379476	-0.484575	-0.855568	-0.719782	-0.632465	-0.678474	-0.655894	-0.191012	-0.694244	0.39419	1.61789	-0.267113	0.184211	0.194705	-0.0171692	-0.14026	-0.104678	-0.144249	-0.0305408
	MDR1	-0.452516	-0.372066	-0.415022	-0.108563	0.52388	-0.368997	-0.5823	-0.461396	-0.102421	-0.492173	-0.140984	2.37736	-0.568396	0.36	0.039634	-0.367813	0.0110236	-0.146678	-0.122075	-0.359207
	MDR2	-0.323318	-0.421503	-0.372114	-0.227796	0.229847	-0.272071	-0.550813	-0.435253	-0.105906	-0.597989	-0.115471	2.75532	-0.515917	0.288245	0.0550421	-0.197655	-0.176608	-0.265295	-0.138168	-0.183385
	MDR3	-0.489874	-0.351217	-0.426979	-0.159993	0.465926	-0.203265	-0.598868	-0.522497	-0.099915	-0.508065	-0.109997	2.625	-0.562358	0.303591	0.0547681	-0.389353	-0.113586	-0.0908048	-0.143842	-0.338305
	LDR1	-0.105706	-0.346209	-0.250356	-0.45804	-0.277045	-0.35054	-0.507512	-0.477638	0.020528	-0.555941	0.10335	4.7963	-0.111794	0.068426	0.234044	0.872279	0.550781	0.953895	-0.0776666	0.618735
	LDR2	-0.0402607	-0.431487	-0.275928	-0.409647	-0.184675	-0.303117	-0.47824	-0.532477	0.00692833	-0.585714	0.28055	4.94578	-0.141641	0.0793675	0.216666	0.391716	0.371336	0.415637	-0.0512332	0.371175
	LDR3	-0.104977	-0.422633	-0.273558	-0.516705	-0.334709	-0.269905	-0.503828	-0.479393	-0.000264641	-0.657296	0.197655	3.73607	-0.106079	0.104572	0.180139	0.660926	0.131596	0.894441	-0.0475843	0.315182
Table legend
No.	Column Name	Description
1	CK	Abbreviation for control treatment group.
2	D	Abbreviation for drought stress treatment group.
3	HDR-CK_1 / _2 / _3	Three biological replicates of HDR provenance under control treatment.
4	HDR-D_1 / _2 / _3	Three biological replicates of HDR provenance under drought stress.
5	MDR-CK_1 / _2 / _3	Three biological replicates of MDR provenance under control treatment.
6	MDR-D_1 / _2 / _3	Three biological replicates of MDR provenance under drought stress.
7	LDR-CK_1 / _2 / _3	Three biological replicates of LDR provenance under control treatment.
8	LDR-D_1 / _2 / _3	Three biological replicates of LDR provenance under drought stress.
9	HDR1 / 2 / 3	Percentage change of three biological replicates of HDR provenance
10	MDR1 / 2 / 3	Percentage change of three biological replicates of MDR provenance
11	LDR1 / 2 / 3	Percentage change of three biological replicates of LDR provenance
