# Supplementary material for: Hydraulic strategies of Cunninghamia lanceolata under drought are shaped by native drought conditions
Source: For Res (Fayettev). 2025 Dec 31;5:e031. doi: 10.48130/forres-0025-0031 (PMC12979179; doi:10.48130/forres-0025-0031)
Supplement: Supplementary file 1 — Supplementary data to this article can be found online. [file forres-0025-0031-Supplementary.zip › 10.48130_forres-0025-0031-Suppl-TableS2.xlsx]

## Sheet: Table S2
Table S2 T-test of relative change of physiological indexes of C.lanceolata.
Indicator	Definition	Group1	Group2	p_value
Leaf weight	Leaf dry weight	HDR	MDR	0.219092971353171
Leaf weight		HDR	LDR	0.00258730094877962
Leaf weight		MDR	LDR	0.0114572812301515
Steam weight	Stem dry weight	HDR	MDR	0.22096985201854
Steam weight		HDR	LDR	0.333952060636141
Steam weight		MDR	LDR	0.618428992588435
Aboveground biomass	Leaf + stem dry weight	HDR	MDR	0.0281274729968699
Aboveground biomass		HDR	LDR	0.000118434071728911
Aboveground biomass		MDR	LDR	0.0055809799613035
Root weight	Root dry weight	HDR	MDR	0.000688155352091014
Root weight		HDR	LDR	0.00702201141097533
Root weight		MDR	LDR	0.00321635326909393
Root-shoot ratio	Root weight / Aboveground biomass	HDR	MDR	0.00159334794293193
Root-shoot ratio		HDR	LDR	0.0597333650705803
Root-shoot ratio		MDR	LDR	0.00751596220911326
Total weight	Total plant dry weight	HDR	MDR	0.013424868821076
Total weight		HDR	LDR	0.0154170238571795
Total weight		MDR	LDR	0.656341444738957
Net photosynthesis rate	Average net photosynthetic rate	HDR	MDR	0.619754797464739
Net photosynthesis rate		HDR	LDR	0.114688827332563
Net photosynthesis rate		MDR	LDR	0.012464858224249
Stomatal conductance	Average stomatal conductance	HDR	MDR	0.00851688947279319
Stomatal conductance		HDR	LDR	0.0028815913559989
Stomatal conductance		MDR	LDR	0.502495651474011
Intercellular CO2 concentration	Average intercellular CO₂ concentration	HDR	MDR	0.0236216750576761
Intercellular CO2 concentration		HDR	LDR	0.00370739930905671
Intercellular CO2 concentration		MDR	LDR	0.00158691624630578
Transpiration rate	Average transpiration rate	HDR	MDR	0.0454073099015614
Transpiration rate		HDR	LDR	0.226145651827331
Transpiration rate		MDR	LDR	0.208601107203479
Instantaneous water use efficiency	Intrinsic water use efficiency	HDR	MDR	0.0480030170202686
Instantaneous water use efficiency		HDR	LDR	0.336304069799568
Instantaneous water use efficiency		MDR	LDR	0.0221717444467376
Peroxidase	Peroxidase activity	HDR	MDR	0.0163030161961487
Peroxidase		HDR	LDR	0.00671881444703758
Peroxidase		MDR	LDR	0.0296344118925117
Superoxide dismutase	SOD activity	HDR	MDR	0.00254827040768309
Superoxide dismutase		HDR	LDR	0.0301363240258218
Superoxide dismutase		MDR	LDR	7.90633542592444e-05
Ascorbate peroxidase	APX activity	HDR	MDR	0.0115678133253571
Ascorbate peroxidase		HDR	LDR	0.00438621302859383
Ascorbate peroxidase		MDR	LDR	0.0027217802157887
Proline	Proline content	HDR	MDR	0.000173664987673459
Proline		HDR	LDR	0.244391991154707
Proline		MDR	LDR	0.00561976134696951
Soluble sugar	Soluble sugar content	HDR	MDR	0.0400868579187402
Soluble sugar		HDR	LDR	0.0401776793497966
Soluble sugar		MDR	LDR	0.010476484558605
Sucrose	Sucrose content	HDR	MDR	0.691568590759531
Sucrose		HDR	LDR	0.0581738623963039
Sucrose		MDR	LDR	0.0496484430996675
Levulose	Levulose content	HDR	MDR	0.311840462274361
Levulose		HDR	LDR	0.0374811601710694
Levulose		MDR	LDR	0.0245706915063219
Starch	Starch content	HDR	MDR	0.932055106349991
Starch		HDR	LDR	0.143437800314986
Starch		MDR	LDR	0.00413888908907309
Non-structural carbohydrates	Sum of soluble sugar, sucrose, levulose, and starch	HDR	MDR	0.0441896954323567
Non-structural carbohydrates		HDR	LDR	0.0335204190967273
Non-structural carbohydrates		MDR	LDR	0.00517586788487013
