# Supplementary material for: Hydraulic strategies of Cunninghamia lanceolata under drought are shaped by native drought conditions
Source: For Res (Fayettev). 2025 Dec 31;5:e031. doi: 10.48130/forres-0025-0031 (PMC12979179; doi:10.48130/forres-0025-0031)
Supplement: Supplementary file 1 — Supplementary data to this article can be found online. [file forres-0025-0031-Supplementary.zip › 10.48130_forres-0025-0031-Suppl-TableS3.xlsx]

## Sheet: Table S3
Table S3 The leaf metabolites of C. lanceolata from three provenance sites
	Compounds	HDR-CK_1	HDR-CK_2	HDR-CK_3	HDR-D_1	HDR-D_2	HDR-D_3	Fold_Change	Log2FC	VIP	Type		Table legend
HDR-CK vs D	4-Hydroxybenzaldehyde	281880	379690	235080	167420	157610	84980	0.457269	-1.12889	1.45261	down		No.	Column Name	Description
	3-Guanidinopropionic acid	30715	32423	24674	10788	12011	15132	0.431957	-1.21104	1.60215	down		1	Compounds	Name of the identified metabolite.
	D-Threonic Acid	1157700	787930	531420	195070	689980	344600	0.496417	-1.01038	1.14316	down		2	Class I	Metabolite classification based on chemical structure or biosynthetic origin
	2,5-Dihydroxybenzaldehyde*	532000	484710	238740	230520	89580	130030	0.358541	-1.47979	1.3785	down		3	CK	Abbreviation for control treatment group.
	3-Hydroxybenzoic Acid	158770	318410	114130	79355	97582	74155	0.424637	-1.2357	1.14212	down		4	D	Abbreviation for drought stress treatment group.
	4-Hydroxybenzoic acid*	954910	685900	332860	329940	90650	167140	0.297785	-1.74766	1.32269	down		5	HDR-CK_1 / _2 / _3	Metabolite abundance in three biological replicates of HDR provenance under control treatment.
	4-Acetamidobutyric acid	392800	247430	202170	39788	81311	80164	0.238916	-2.06542	1.48746	down		6	HDR-D_1 / _2 / _3	Metabolite abundance in three biological replicates of HDR provenance under drought stress.
	Cinnamic acid	13738	7855.6	7730.4	1114	2226.6	2759	0.208007	-2.2653	1.49949	down		7	MDR-CK_1 / _2 / _3	Metabolite abundance in three biological replicates of MDR provenance under control treatment.
	p-Coumaraldehyde	6786.5	6361.3	3828	2548.9	426.75	842.96	0.224944	-2.15236	1.5188	down		8	MDR-D_1 / _2 / _3	Metabolite abundance in three biological replicates of MDR provenance under drought stress.
	p-Coumaryl alcohol	120690	157440	75577	16597	15873	7878.1	0.114072	-3.13198	1.54322	down		9	LDR-CK_1 / _2 / _3	Metabolite abundance in three biological replicates of LDR provenance under control treatment.
	2,3-Dihydroxybenzoic Acid*	1289000	1114500	502300	616230	427820	313320	0.467124	-1.09812	1.23894	down		10	LDR-D_1 / _2 / _3	Metabolite abundance in three biological replicates of LDR provenance under drought stress.
	3,4-Dihydroxybenzoic acid (Protocatechuic acid)*	1302400	1206900	443050	615400	404170	298690	0.446512	-1.16323	1.19767	down		11	Fold_Change	The ratio of average abundance in the drought group versus control group.
	3-Hydroxycinnamic Acid*	391140	107040	61542	52522	19883	38589	0.198302	-2.33423	1.01913	down		12	Log2FC	Logarithm base 2 of Fold Change; negative values indicate downregulation under drought stress, positive values indicate upregulation.
	D-Fucose	2618000	1676600	1507100	303490	1001700	1126700	0.419169	-1.2544	1.34051	down		13	VIP	Variable Importance in Projection score from PLS-DA modeling, reflecting each metabolite’s contribution to group separation.
	1,5-Anhydro-D-glucitol	5188500	3100000	2695200	710770	1820200	2235100	0.433922	-1.20449	1.28075	down		14	Type	Direction of change in metabolite abundance under drought stress relative to control: “up” = upregulated; “down” = downregulated.
	Phosphoenolpyruvate	1887800	3486700	4536700	398600	2023500	1987900	0.444951	-1.16828	1.13189	down
	L-Citrulline	20577000	8528400	1312500	1417200	416860	1549100	0.111223	-3.16848	1.08584	down
	Caffeic acid	362200	321510	448380	128910	27708	55130	0.187042	-2.41857	1.59963	down
	Coniferyl alcohol	532670	796040	722530	279620	193240	145920	0.301661	-1.729	1.57445	down
	Dihydroactinidiolide	672930	1398300	733960	212770	258330	288970	0.270951	-1.88389	1.38432	down
	O-Phosphocholine	327850	877040	1090100	229670	143250	616690	0.431204	-1.21356	1.0066	down
	3-Phospho-D-glyceric acid	3397600	5012000	6801200	909580	2786800	2476800	0.405842	-1.30101	1.30419	down
	N-Acetyl-L-glutamic acid	201630	284760	220880	67559	147940	84000	0.423458	-1.23971	1.49094	down
	5-Hydroxyindole-3-acetic acid	26612	25073	40983	12218	17134	16829	0.498349	-1.00477	1.35717	down
	Dimethyl Phthalate	13459	8864.9	17646	6837.8	3980.8	3974	0.370093	-1.43404	1.40444	down
	D-Panthenol	1935.4	6709.8	4292.9	1308.3	3465.7	9	0.369683	-1.43564	1.04625	down
	4-Hydroxy-3,5-diisopropylbenzaldehyde	12836	53576	26139	6894.6	9168.6	8993.4	0.270733	-1.88506	1.13848	down
	N-Acetyl-L-Arginine	39652	56881	17587	19401	28548	5836.5	0.471307	-1.08526	1.0565	down
	Oleamide (9-Octadecenamide)	124520	56404	43535	30785	33951	19987	0.377454	-1.40563	1.17025	down
	Argininosuccinic acid	417870	498990	479460	112710	322870	156280	0.423871	-1.2383	1.49105	down
	4-Oxo-9Z,11Z,13E,15E-Octadecatetraenoic Acid	105590	165900	77181	20325	39664	27566	0.251111	-1.9936	1.44028	down
	13S-Hydroxy-9Z,11E,15Z-octadecatrienoic acid	287350	71062	43728	5127.4	12933	27596	0.113534	-3.13881	1.05375	down
	4-Oxoretinol	27978	51746	28133	8973.2	14742	11940	0.330578	-1.59694	1.39584	down
	Nicotianamine	259710	327520	467740	196830	106960	155620	0.435472	-1.19935	1.37332	down
	Dihydroquercetin(Taxifolin)	409940	449590	846020	39181	132140	42017	0.125085	-2.99902	1.4363	down
	Gallocatechin*	16883000	13146000	22903000	7312700	9369400	8316300	0.472274	-1.0823	1.40672	down
	3-O-p-Coumaroylshikimic acid*	78992	114580	185070	45384	27093	7367	0.210869	-2.24558	1.38323	down
	Trans-5-O-(p-Coumaroyl)shikimate*	20055	101030	227200	9	24745	9	0.0710998	-3.81401	1.07929	down
	N-Oleoylethanolamine	170830	80357	58117	26089	25858	17618	0.224908	-2.15259	1.30169	down
	Quercetin-3',4'-dimethyl ether	357550	859380	1087600	27284	493530	31825	0.239806	-2.06006	1.22181	down
	5-O-Caffeoylshikimic acid	566840	870270	3066600	272460	105020	93528	0.104582	-3.25729	1.05578	down
	1-O-p-Coumaroylquinic acid	5158500	9017500	12214000	5008500	5296600	1843600	0.460352	-1.11919	1.18667	down
	2,4,2',4'-tetrahydroxy-3'-prenylchalcone	119840	281070	401630	85921	88263	96161	0.336862	-1.56977	1.20204	down
	Chlorogenic acid*	3769600	4147100	6308200	2772000	2226300	2105800	0.499413	-1.00169	1.36398	down
	(+)-Isolariciresinol	121230	182780	195230	18823	52637	42215	0.227696	-2.13482	1.54795	down
	Ligraminol E	943810	347300	320620	190160	79261	35526	0.189205	-2.40198	1.2475	down
	Feruloyl syringic acid	12336000	11536000	10242000	2850700	2699700	3446800	0.263739	-1.92282	1.66474	down
	4,7,9,9'-Tetrahydroxy-3,3'-dimethoxy-8-O-4'-neolignan	173980	307130	294700	182430	38202	16758	0.30599	-1.70844	1.34925	down
	Apigenin-4'-O-rhamnoside	11821	13522	5906.6	9	9	9	0.000864011	-10.1767	1.55155	down
	Chrysin-7-O-glucoside	606250	321220	757170	195550	101410	169000	0.276593	-1.85416	1.40158	down
	Naringenin-4'-O-glucoside*	383970	478020	755210	214440	265320	195510	0.417555	-1.25996	1.33684	down
	Butin-7-O-glucoside*	345460	480550	705730	195940	281190	214110	0.451278	-1.14791	1.30061	down
	Naringenin-7-O-glucoside (Prunin)*	5359700	6473200	16291000	762420	3756600	2026000	0.232721	-2.10333	1.1574	down
	2-O-Salicyl-6-O-Galloyl-D-Glucose	4045700	3451800	2018500	325790	294900	286460	0.0953289	-3.39094	1.56823	down
	Luteolin-7-O-glucuronide	463010	1236300	1445100	2332.8	726350	3974.4	0.233003	-2.10158	1.19551	down
	10-Formyltetrahydrofuran	3371100	2067000	633950	634830	404160	375740	0.232991	-2.10166	1.21138	down
	1,6-Di-O-Galloyl-D-Glucose*	7616.1	42932	30505	11442	6548.5	8002	0.320685	-1.64077	1.09102	down
	Quercetin-3-O-(6''-acetyl)galactoside	44210	210810	370470	5071.8	13571	21058	0.0634715	-3.97775	1.1731	down
	Di-O-Glucosylquinic acid	4306600	2465200	1669700	869070	1779500	1161900	0.451397	-1.14753	1.17803	down
	Quercetin-7-O-(6''-malonyl)glucoside*	214910	532250	1042200	12071	18934	21206	0.0291786	-5.09895	1.25975	down
	Quercetin-3-O-(6''-malonyl)galactoside*	189220	573180	1079400	21167	50391	38660	0.0598425	-4.06268	1.21973	down
	Pinocembrin-7-O-neohesperidoside	177240	152170	59314	64968	9	68958	0.34455	-1.53721	1.21443	down
	Pinocembrin-7-O-rutinoside	125330	144600	61097	76299	9	69075	0.439188	-1.18709	1.12942	down
	Kaempferol-3-O-rutinoside(Nicotiflorin)*	12689000	26279000	2633300	1383400	9	3065000	0.10693	-3.22527	1.13626	down
	Apigenin-6,8-di-C-glucoside	60978	77482	85752	9	9	74370	0.331775	-1.59172	1.12619	down
	Kaempferol-3-O-neohesperidoside*	40139000	56250000	10871000	4546200	9	11259000	0.147354	-2.76264	1.26684	down
	Quercetin-3-O-robinobioside*	6487500	18460000	2302300	886000	41673	1402100	0.0854969	-3.54798	1.10258	down
	Hesperetin-7-O-rutinoside (Hesperidin)	71570	60623	102730	9	69255	25090	0.401638	-1.31603	1.15871	down
	Quercetin-3-O-(2''-O-galactosyl)glucoside	202600	236410	164430	62924	69744	135180	0.443868	-1.1718	1.46167	down
	Pinoresinol-4,4'-O-di-O-glucoside	120140	325860	100380	42467	67740	25316	0.248038	-2.01137	1.15778	down
	Isorhamnetin-3-O-rutinoside-4'-O-glucoside	44808	47525	60227	29056	18835	20063	0.445425	-1.16675	1.54802	down
	Gallocatechin-catechin-catechin	265510	235900	619960	184170	154350	156810	0.441719	-1.1788	1.05224	down
	1-methylguanidine	5693.3	7157.9	8884.6	11222	12266	9721.5	1.52787	0.611523	1.43729	insig
	Piperidine	534380	821970	548250	1956000	812800	734940	1.83962	0.879408	0.891519	insig
	Pyruvic acid	27890	24916	13240	12736	18595	15155	0.703843	-0.506675	0.979889	insig
	Putrescine	1023700	392580	415860	411200	758270	1584600	1.5032	0.588035	0.616711	insig
	Succinic anhydride	57398	63660	36927	12837	32270	41148	0.54597	-0.873108	1.20128	insig
	1-Aminocyclopropane-1-carboxylic acid	283030	307550	227000	258870	442450	472750	1.43603	0.522087	1.09798	insig
	Cadaverine	22608	46411	29099	35994	26452	62901	1.27751	0.353338	0.589697	insig
	N,N-Dimethylglycine	62969	97345	62618	247120	94942	89098	1.93404	0.95162	0.889451	insig
	2-Aminoisobutyric acid	697730	708700	702060	1419900	831290	571110	1.33854	0.420661	0.679864	insig
	Choline	8777400	8465100	8725900	16464000	8920500	6806600	1.23963	0.309905	0.520691	insig
	3-Hydroxybutyric acid	110000	92706	108080	123450	114590	105690	1.106	0.145354	0.966151	insig
	Malonic acid	107260	114340	120800	145920	142030	139170	1.24743	0.318959	1.61152	insig
	Pyrocatechol	202770	630400	171740	74516	179500	189860	0.441707	-1.17884	0.876478	insig
	Cytosine	83204	241220	94083	170720	87357	97156	0.84881	-0.236486	0.319665	insig
	Histamine	59049	165890	82476	133390	67422	113740	1.02322	0.033111	0.0556886	insig
	2-Furanoic acid	36092	177060	75839	74512	13281	32173	0.41512	-1.2684	0.88276	insig
	Uracil	188740	207450	204740	244310	234870	172450	1.08437	0.116856	0.538045	insig
	L-Proline	370800	463990	278720	4635200	290500	1017300	5.33718	2.41608	0.836047	insig
	3-Methyl-2-Oxobutanoic acid	37487	31450	28721	26625	85596	43196	1.59144	0.670334	0.797405	insig
	L-Valine	9266200	13454000	8405800	15799000	11354000	8628300	1.14956	0.201086	0.43724	insig
	Betaine	408470	299210	401140	612230	357820	515140	1.33943	0.421622	1.01478	insig
	Methylmalonic acid*	7389700	7447800	7169800	2552200	5008600	6765200	0.650966	-0.619346	1.18406	insig
	Succinic acid*	7467900	7453800	7395200	2620200	5236700	6662500	0.650601	-0.620155	1.21232	insig
	β-Hydroxyisovaleric acid	151260	31496	16879	38283	12396	26800	0.388103	-1.36549	0.755468	insig
	Aminomalonic acid	312040	306280	310610	107610	210470	293070	0.657907	-0.604043	1.14706	insig
	L-Homoserine*	677040	677300	654910	1625900	819710	1028900	1.72926	0.790152	1.17466	insig
	L-Threonine*	604150	621720	660750	1626100	795470	1058100	1.84439	0.883147	1.21914	insig
	N-Benzylmethylene isomethylamine	1258000	1536700	659250	2169100	1112200	1619100	1.41878	0.504652	0.83683	insig
	(S)-2-Phenyloxirane	159340	578110	125180	183110	369550	367200	1.06634	0.0926724	0.107684	insig
	L-Cysteine	7054.8	2686.7	3185.3	5100.3	4609.4	4251.9	1.08005	0.111099	0.16129	insig
	Phenethylamine	30575	78818	24380	32748	12303	12122	0.427388	-1.22638	0.971848	insig
	3-hydroxybenzaldehyde	67388	51033	88121	54397	60174	67361	0.880847	-0.183036	0.527918	insig
	2-Hydroxybenzaldehyde (Salicylaldehyde)	215390	267210	198540	160350	79680	143100	0.562483	-0.830117	1.41663	insig
	Nicotinamide	225310	621680	224370	288730	191400	186350	0.622088	-0.68481	0.757095	insig
	Nicotinic acid*	25759	45497	22364	41959	18695	20008	0.861589	-0.214928	0.372023	insig
	Isonicotinic acid*	28800	40273	15016	48588	15129	24951	1.05445	0.0764964	0.0659003	insig
	4-Hydroxybenzyl Alcohol	9	28086	42052	17227	9	7428.3	0.351609	-1.50796	0.798653	insig
	2-Aminoethylphosphonate	34760	48184	25294	21139	26635	32328	0.740054	-0.434297	0.901419	insig
	5-Hydroxymethylfurfural	346090	143340	315830	152450	543630	665740	1.69116	0.758009	0.84851	insig
	1,3,5-Benzenetriol	9	518570	234000	210690	25845	165590	0.534329	-0.904199	0.560961	insig
	Thymine	13925	143610	38268	48331	13295	19933	0.416536	-1.26349	0.707856	insig
	Cycloleucine	1507600	1856400	963340	2194200	2389100	2966400	1.74465	0.802939	1.41371	insig
	Methylenesuccinic acid	14312	36556	21396	9468.3	15585	21458	0.64363	-0.635696	0.814063	insig
	Citraconic acid	147180	86050	71592	76129	70600	63743	0.690475	-0.534339	0.978269	insig
	N-Acetylputrescine	21974	10378	7793.2	9063.3	13788	9383.5	0.802955	-0.316608	0.503449	insig
	Trans-4-Hydroxy-L-proline	56958	88621	54009	130320	51668	208650	1.95722	0.968807	0.971702	insig
	6-Aminocaproic acid*	220950	517920	445980	1408000	485960	476100	2.0003	1.00022	0.857225	insig
	L-Isoleucine*	7751000	12775000	8154500	26481000	11938000	11430000	1.73808	0.797494	0.915235	insig
	L-Norleucine*	6988200	9492700	5539500	21674000	9617900	7907000	1.78012	0.831972	0.867518	insig
	L-Leucine*	7497900	13096000	9128300	26548000	11826000	11410000	1.67498	0.744141	0.875973	insig
	6-Deoxyfagomine	591880	850030	681340	1744300	812610	806200	1.58394	0.663522	0.883064	insig
	Glutaric acid	40045	34075	40825	36442	40554	33757	0.96353	-0.0535979	0.404311	insig
	4-Hydroxy-2-Oxopentanoic Acid	39069	39049	33031	58965	29822	33927	1.10405	0.142805	0.300849	insig
	L-Asparagine	48589	33236	18856	3824700	51204	388500	42.3556	5.40448	0.809237	insig
	4-Aminoindole	154960	121480	23897	9	9	125440	0.417724	-1.25938	0.759999	insig
	2-Hydroxyisocaproic acid	214730	10429	26989	11703	70287	10424	0.366507	-1.44809	0.64576	insig
	6-Hydroxyhexanoic acid	77689	10380	13314	12923	16200	21163	0.496	-1.01159	0.635194	insig
	L-Ornithine	10801	22891	10210	5241.4	10874	6817.6	0.522368	-0.936862	1.04025	insig
	L-Aspartic Acid	612290	1008200	584430	564980	571710	561180	0.770037	-0.377	0.889366	insig
	L-(-)-Malic acid*	1793300	1677000	1070500	917820	1265000	759320	0.647934	-0.626081	1.21902	insig
	3-Dehydro-L-Threonic Acid*	29366000	26351000	15755000	15586000	20636000	14835000	0.714364	-0.485269	1.05157	insig
	2,3-Dihydroxy-3-Methylbutanoic Acid	918040	896550	945410	1413500	1524000	1533500	1.61993	0.695929	1.66946	insig
	Adenine	2779700	3151300	1231000	5608000	1760600	1275500	1.20694	0.271353	0.223758	insig
	N-benzylformamide	230350	264250	203070	3048900	306610	679700	5.78384	2.53203	0.886512	insig
	Trigonelline	13079000	11899000	12056000	17628000	18741000	17375000	1.45121	0.537253	1.63966	insig
	4-Aminobenzoic acid	77678	122670	70969	37516	63546	56397	0.580351	-0.785003	1.21788	insig
	Phenylethanolamine	8514.5	7208	3207.9	17419	5224.4	5033	1.46201	0.547951	0.480151	insig
	Salicylic acid*	76796	609800	284900	283250	80380	120400	0.498232	-1.00511	0.732314	insig
	Urocanic acid	829600	687400	849870	630400	948070	609800	0.924542	-0.11319	0.409189	insig
	Tyrosol	5534.8	31266	18437	18621	3510	7453.9	0.535592	-0.900795	0.737787	insig
	4-Nitrophenol	17241000	14372000	15872000	11716000	14594000	18055000	0.934295	-0.0980499	0.386025	insig
	O-Phosphorylethanolamine	16992	29402	27304	41832	17819	25475	1.15507	0.207974	0.382474	insig
	Histidinol	13140000	13208000	13964000	13710000	12875000	13095000	0.984322	-0.0227973	0.452937	insig
	Muconic acid	62214	44708	70578	50385	179780	110070	1.91682	0.938713	0.986464	insig
	4-Methyl-5-thiazoleethanol	92318	76341	48606	55411	27058	29718	0.51636	-0.95355	1.29194	insig
	1-Methylpiperidine-2-carboxylic acid	307060	280770	442400	796030	420800	607550	1.77085	0.82444	1.25026	insig
	4-Guanidinobutyric acid	244960	489250	261200	501190	756380	656730	1.92313	0.943454	1.3789	insig
	Spermidine	55000	43124	58491	56278	44689	36927	0.880465	-0.183663	0.684191	insig
	α-Ketoglutaric acid	507410	675960	645030	444440	762420	833440	1.11589	0.1582	0.488672	insig
	(S)-2-methyl-3-oxosuccinic acid	108840	110090	108040	199930	155710	172600	1.61556	0.692035	1.5603	insig
	Adipic Acid	320530	300960	275130	106700	267910	236050	0.681069	-0.554127	1.13559	insig
	L-Glutamine	248660	420340	360620	1617600	472180	562670	2.57614	1.36521	0.965912	insig
	L-Lysine	270590	430650	379030	1784300	480180	401740	2.46811	1.3034	0.820291	insig
	Acetylcholine	191290	232260	248430	212000	308350	292590	1.20977	0.274731	0.989048	insig
	O-Acetylserine	241970	486150	383520	247670	201460	151590	0.540391	-0.887925	1.24966	insig
	L-threo-3-Methylaspartate	230600	371270	186810	438430	393720	376330	1.53228	0.615682	1.26939	insig
	L-Glutamic acid	22589000	26791000	19268000	23724000	35858000	37793000	1.41847	0.504334	1.19002	insig
	Phthalic anhydride	657050	708500	644510	465920	489450	566440	0.757097	-0.40145	1.52201	insig
	D-Arabinono-1,4-lactone	479250	876870	346620	271950	482600	521670	0.74951	-0.415981	0.622697	insig
	(S)-2-Hydroxyglutaric Acid*	171890	209140	165040	153940	459180	283560	1.64206	0.715507	0.925634	insig
	(2R,3S)-3-methylmalic acid*	136920	212320	144150	200410	387840	241390	1.68151	0.749757	1.12862	insig
	Mevalonic acid	188250	331030	104600	120010	196570	216930	0.855148	-0.225753	0.345319	insig
	1-Methyladenine	16471	180890	73633	70665	64782	380800	1.90501	0.929801	0.607014	insig
	L-Tartaric acid	53531	130690	100790	161670	132720	197520	1.72593	0.787377	1.30841	insig
	D-Ribose	850500	1013600	706820	511280	762170	612830	0.733698	-0.446741	1.19513	insig
	D-(-)-Arabinose	145340	214350	199660	169030	221880	240840	1.12944	0.175602	0.6763	insig
	Guanine	151030	1087700	398280	472150	168650	284000	0.564932	-0.82385	0.627956	insig
	Isoguanine	63713	299830	142530	142330	69845	116530	0.649521	-0.622552	0.625318	insig
	Vanillin	2498400	1780000	917250	1710100	989890	263270	0.570335	-0.810119	0.923527	insig
	Diethyl phosphate	153540	155260	163500	205550	117530	159020	1.02075	0.0296289	0.0966376	insig
	Tryptamine	9	13578	15456	64379	9	21531	2.95834	1.56479	0.722967	insig
	Indole-3-carboxylic acid	28007	25137	19823	10989	19472	12095	0.583223	-0.777882	1.39268	insig
	2,4-Dihydroxyquinoline	49223	46406	89083	81697	131940	151800	1.97842	0.984345	1.33096	insig
	DL-2-Aminoadipic acid	344890	453500	445260	449820	320690	450650	0.981916	-0.0263283	0.0811189	insig
	N-Acetyl-L-threonine	222200	208560	189820	152460	119600	120030	0.631812	-0.662432	1.5925	insig
	3-Hydroxy-3-methylpentane-1,5-dioic acid	223300	139970	148020	268430	281410	204560	1.47548	0.561188	1.2245	insig
	4-MethoxycinnaMaldehyde	71021	74250	65258	68140	55017	54045	0.841699	-0.248624	1.25501	insig
	2-Hydroxycinnamic acid*	222900	49930	34939	36187	13678	15266	0.211623	-2.24043	0.968771	insig
	p-Coumaric acid	54992	44327	27997	38641	31775	31088	0.79726	-0.326877	0.830858	insig
	Caffeic aldehyde	213220	484670	222930	142620	216160	231410	0.64094	-0.64174	0.848366	insig
	2-(Formylamino)benzoic acid	175030	167700	101710	58132	117900	62196	0.536018	-0.899646	1.28764	insig
	L-Methionine Sulfoxide	1510700	1568900	1495900	1921200	1646800	1694200	1.15008	0.201737	1.31454	insig
	L-Phenylalanine	34982000	42215000	21807000	51037000	33702000	46630000	1.32691	0.408066	0.92337	insig
	Phthalic acid	639600	816760	602550	532980	264900	522830	0.641461	-0.640567	1.25348	insig
	6-Methylmercaptopurine	2430700	2867200	1466500	4164000	2301800	3503100	1.47373	0.559472	1.0122	insig
	D-Xylonic acid	6164100	6006800	5992700	7737200	10829000	9275700	1.53284	0.616207	1.47506	insig
	3-Methylxanthine	12767	12144	10308	9327.8	11618	12767	0.957233	-0.0630575	0.322863	insig
	Sodium Valproate	1087200	1068100	1079900	969490	1266400	975050	0.992501	-0.0108592	0.0796047	insig
	Pyridoxal	44188	120580	78654	42826	47990	51974	0.586594	-0.769565	0.992869	insig
	2-Amino-3-methoxybenzoic acid	38307	109520	78381	31333	42301	58047	0.582124	-0.780603	0.945865	insig
	3,4-Dihydroxybenzeneacetic acid	14123	9	9	9	9	7749.4	0.549282	-0.86438	0.338658	insig
	Vanillic acid	121250	28325	17047	17302	13618	6642	0.225432	-2.14923	0.953403	insig
	Pyridoxine	1902200	2466200	5845700	2067600	1661800	5613800	0.914736	-0.128573	0.0738916	insig
	3-Methyl-L-Histidine	49634	99285	41233	55861	27984	36136	0.630974	-0.664347	0.868348	insig
	DL-Glyceraldehyde-3-phosphate	35379	48822	118880	58630	39572	33585	0.648938	-0.623847	0.647095	insig
	3-Dehydroshikimic acid	278870	697450	492040	325110	274860	215350	0.555259	-0.848767	1.09752	insig
	L-Glycyl-L-proline	31607	27338	17974	31724	17603	24520	0.960062	-0.0588007	0.19413	insig
	9-Oxononanoic acid	8507.2	17141	8196.3	7587.6	6170.7	9433.4	0.685243	-0.545313	0.83471	insig
	N-Acetyl-L-leucine	14980	15792	6913.8	11074	7203.7	5725.9	0.63694	-0.65077	1.01229	insig
	Cis-Aconitic acid*	9273900	15052000	13065000	13558000	12868000	12485000	1.04065	0.0574909	0.263296	insig
	Dehydroascorbic acid	6265400	4544400	6002300	5385800	4786000	4598100	0.878528	-0.18684	0.860927	insig
	Trans-Citridic acid*	16567000	15334000	14708000	10819000	14254000	16951000	0.901628	-0.149395	0.611123	insig
	Shikimic acid	1638700	2801700	2205900	2288400	1559100	1924400	0.868438	-0.203505	0.571407	insig
	N-α-Acetyl-L-ornithine	6485.7	7286.6	2645.1	24637	4392.4	6141.2	2.14228	1.09914	0.679002	insig
	L-Arginine	153830	209300	105780	1168000	105850	226630	3.19993	1.67804	0.732745	insig
	N-Acetyl-L-Aspartic Acid	15130	29074	25474	57298	33692	40084	1.88114	0.911606	1.30741	insig
	D-Glucurono-6,3-lactone	176990	440020	419950	664950	348370	559450	1.51671	0.600947	0.990175	insig
	3-Isopropylmalic Acid*	12011000	15753000	7994700	5067400	10474000	9821900	0.70929	-0.495552	0.883939	insig
	2-Isopropylmalic Acid*	13237000	16878000	9082700	4973100	10498000	10261000	0.65647	-0.6072	1.03283	insig
	4,5,6-Trihydroxy-2-oxohexanoic acid	78712	141860	232740	163320	130710	301380	1.31347	0.393379	0.60751	insig
	Coniferaldehyde	24504	35106	24985	25317	15840	12478	0.634021	-0.657398	1.21063	insig
	4-Methoxycinnamic acid	5674.1	8969.8	7577.6	9698.4	14057	6358.4	1.35517	0.438469	0.78523	insig
	D-Glucosamine	2277400	734600	1877600	989260	2679900	2221900	1.20481	0.268811	0.4115	insig
	Inositol	776620	439180	613390	535190	968370	1074500	1.4094	0.495081	0.938472	insig
	D-Glucose	4788800	3201700	3937300	5800800	9137200	6459800	1.79394	0.843135	1.36466	insig
	L-Tyrosine	3722200	4235300	3066900	36945000	4806700	10064000	4.70009	2.23269	0.921326	insig
	2,4-Dinitrophenol	78643	85314	62561	36065	43832	42666	0.541074	-0.886102	1.56148	insig
	Undecylic Acid	443020	401180	358620	387140	455880	439690	1.06642	0.0927743	0.627631	insig
	N-Acetyl-L-Glutamine	658930	1097500	1073000	849610	563170	617170	0.717441	-0.479067	1.03347	insig
	Anchoic Acid	501580	346560	304510	290370	866130	876070	1.76339	0.818351	1.00221	insig
	N-Glycyl-L-leucine*	66668	56372	45280	43052	61375	42772	0.874519	-0.193439	0.668177	insig
	L-Glycyl-L-isoleucine*	50902	47392	34920	39845	46459	35526	0.914544	-0.128876	0.57499	insig
	N6-Acetyl-L-lysine	44819	111280	125720	115770	86979	68225	0.961518	-0.0566144	0.0901623	insig
	N-Monomethyl-L-arginine	35149	30391	22152	497390	33671	96968	7.16176	2.84031	0.857674	insig
	Homoarginine	7915.5	6936.8	6281.2	101150	10931	25424	6.50649	2.70188	0.931509	insig
	Isocitric Acid	14195000	26095000	16239000	12443000	9920800	11226000	0.594205	-0.750968	1.19972	insig
	Citric Acid	10155000	19181000	9989100	9789200	8267000	6950400	0.635894	-0.653142	1.02925	insig
	Quinic Acid	13805000	24182000	15134000	13172000	9344300	12045000	0.650615	-0.620125	1.12113	insig
	Ferulic acid	400260	77940	34771	196460	30544	67046	0.573229	-0.802816	0.516183	insig
	D-Pinitol	181270	196580	192350	240240	151570	172000	0.988793	-0.016259	0.0878131	insig
	Gluconic acid	1568800	1188500	1902700	1567000	2942800	2451500	1.49384	0.579027	1.11068	insig
	4-Hydroxy-3-methoxymandelate	11169	20514	15940	36189	15695	11721	1.33559	0.417482	0.498569	insig
	Lauric acid	16647	4883.8	6558.5	8832.5	10773	12550	1.14476	0.195045	0.272149	insig
	NG,NG-Dimethyl-L-arginine	69136	90907	80681	199890	73485	137530	1.70695	0.771425	1.01342	insig
	Spermine	37418000	40475000	37691000	46303000	38905000	37015000	1.05744	0.0805741	0.544886	insig
	4,8-Dihydroxyquinoline-2-carboxylic acid	98269	66542	116170	107420	90351	254410	1.60929	0.686428	0.827345	insig
	2,6-Di-t-butylphenol	1243300	1090600	1193200	1285000	1083900	1061700	0.97264	-0.0400216	0.353663	insig
	N-Acetyl-L-phenylalanine	54580	35756	21146	66702	25159	29180	1.08574	0.118685	0.107991	insig
	D-Galactaric acid*	7410600	5636400	9876500	12808000	9412700	8529100	1.34141	0.42375	0.981838	insig
	D-Saccharic acid*	7749900	6908200	9724000	13302000	9909700	9141300	1.32692	0.408077	1.09213	insig
	Sedoheptulose	7501200	6972300	8459800	12480000	9539500	8174000	1.31658	0.396794	1.10183	insig
	12-Hydroxydodecanoic acid	44172	7078	11996	12555	23802	22237	0.926446	-0.110221	0.132358	insig
	D-Pantothenic Acid	3022700	3709400	3476300	4676600	1849700	2659700	0.899847	-0.152248	0.342575	insig
	6,7-Dimethoxy-4-methylcoumarin	18585	21763	26152	40516	18428	16640	1.1366	0.184727	0.290365	insig
	N-Acetyl-D-mannosamine	39168	38943	49619	43674	33801	45044	0.959203	-0.0600919	0.246297	insig
	N-Acetyl-D-glucosamine	499400	525650	511820	653980	477580	598550	1.12574	0.170869	0.875396	insig
	N-Acetyl-D-galactosamine	652240	728290	651530	741760	674620	630570	1.00733	0.0105329	0.0621976	insig
	L-Glycyl-L-phenylalanine	28053	38795	19369	27171	24015	33119	0.977823	-0.0323542	0.0927144	insig
	N-Acetyl-L-tyrosine	96761	24111	74519	96781	59416	61139	1.11231	0.153563	0.220591	insig
	2'-Deoxycytidine	16745	19238	11084	12481	15519	11572	0.840759	-0.250236	0.745062	insig
	Stilbostemin B	27224	18576	15489	36726	15372	14641	1.08892	0.122902	0.135819	insig
	Myristic Acid	16122000	11025000	11366000	13819000	14238000	16496000	1.15683	0.210177	0.794419	insig
	L-Valyl-L-Leucine	29439	25311	15768	25303	29488	23171	1.10556	0.14478	0.398247	insig
	L-Cystine	145800	50323	79452	78595	183840	247340	1.84986	0.887416	0.972448	insig
	Palmitaldehyde	18192000	17460000	18451000	18173000	19343000	18861000	1.04203	0.0593981	1.10041	insig
	Thymidine	22454	57130	24968	37504	29039	47893	1.09454	0.13032	0.234705	insig
	Pentadecanoic Acid	265640	153600	210990	317670	391050	305630	1.60949	0.686605	1.3912	insig
	Cytidine	395940	401700	190620	408000	363540	292340	1.07652	0.106373	0.211086	insig
	Uridine	40143	49809	21200	70629	27782	22492	1.08773	0.121316	0.105487	insig
	L-Leucyl-L-Leucine	22511	15182	14503	23685	19350	13244	1.07822	0.108657	0.221164	insig
	L-Isoleucyl-L-Aspartate	31874	21387	21336	21221	52756	42973	1.56776	0.648702	0.978615	insig
	2'-Deoxyadenosine	40883	159320	89561	48788	45512	58352	0.526815	-0.924632	0.909315	insig
	Chrysin	14196	12791	8580.8	11502	6227.4	4908	0.636458	-0.651863	1.11364	insig
	Palmitoleic Acid	29258	8933.1	19816	10046	15364	8535	0.585187	-0.77303	0.929977	insig
	Nicotinate D-ribonucleoside	1648600	3137400	1496100	3626300	4729700	1508200	1.57021	0.650955	0.779238	insig
	D-Glucosamine 1-phosphate	18506	18573	20173	19042	14602	24195	1.01025	0.0147165	0.100415	insig
	D-Glucose 6-phosphate*	1284500	1829700	1367500	871360	1317900	932930	0.696653	-0.521488	1.2067	insig
	Glucose-1-phosphate*	1382900	1833000	1317000	825840	1317600	910030	0.673624	-0.569985	1.25445	insig
	D-Fructose 6-phosphate*	659930	909620	707640	451460	625560	468590	0.678736	-0.559078	1.32814	insig
	Sorbitol-6-phosphate	32859	34714	29974	26923	34411	26192	0.89727	-0.156386	0.848594	insig
	L-Prolyl-L-Phenylalanine	39453	87493	50790	48946	44488	48932	0.800997	-0.320131	0.622991	insig
	Abscisic acid	2379400	1241400	1116300	3529600	1438400	1183700	1.29862	0.376981	0.399412	insig
	L-Valyl-L-Phenylalanine	11685	9498.3	9099	11930	9484.5	9345.8	1.01578	0.0225948	0.0581214	insig
	Methyl 7,10-hexadecadienoate	4014900	3724400	2235700	2022400	2850000	2048900	0.693865	-0.527274	1.10729	insig
	2'-Deoxyguanosine	16886	36434	23496	16199	24113	36142	0.995287	-0.00681486	0.0301563	insig
	Adenosine	10485000	20819000	10027000	13409000	8116000	6432200	0.676422	-0.564004	0.825874	insig
	L-Homocystine	11903	13389	8268.4	7249.4	11971	16712	1.07068	0.0985254	0.234	insig
	2-Feruloyl-sn-glycerol	97294	140360	19531	63483	68680	31203	0.635208	-0.654699	0.693102	insig
	Cis-10-Heptadecenoic Acid	971880	322970	599900	533570	637930	629950	0.950759	-0.0728489	0.154032	insig
	Galangin (3,5,7-Trihydroxyflavone)	394990	381600	606690	676580	442960	425040	1.11661	0.159121	0.403131	insig
	Pinobanksin*	14341	26013	59045	14649	26395	18079	0.594805	-0.749512	0.690836	insig
	Naringenin (5,7,4'-Trihydroxyflavanone)*	14530	27170	53979	14813	30383	17550	0.655797	-0.608679	0.631594	insig
	2-Hydroxyhexadecanoic acid	308100	367010	444150	405420	271430	276660	0.851911	-0.231225	0.706926	insig
	N-Lauryldiethanolamine	54564	38978	36391	44167	29257	33186	0.8205	-0.285425	0.840563	insig
	L-Saccharopine	47442	52654	44060	57007	57028	87462	1.39777	0.483127	1.16272	insig
	Dibutyl phthalate	15898000	16557000	14473000	10895000	10750000	12542000	0.728499	-0.457001	1.5601	insig
	Punicic acid (9Z,11E,13Z-octadecatrienoic acid)	142010	58475	50818	52678	50625	43630	0.584685	-0.774269	0.896579	insig
	Crepenynic acid	153810	37131	47070	127380	106370	114910	1.46489	0.550793	0.699906	insig
	Octadeca-11E,13E,15Z-trienoic acid	3534800	3585300	3281700	2208600	2462900	2614400	0.700446	-0.513654	1.61023	insig
	γ-Linolenic Acid*	7844400	1827300	2195200	6151300	4889700	5477800	1.39201	0.477166	0.574526	insig
	α-Linolenic Acid*	7771900	2070500	2339800	6211500	5522300	5593000	1.4223	0.508231	0.661935	insig
	L-Aspartyl-L-Phenylalanine	4784.2	7806.7	4937.5	8448.6	1031	5682.6	0.865008	-0.209215	0.282859	insig
	Feruloylcholine	5632.2	10366	5578.2	6531.9	6179.4	7025.5	0.91474	-0.128566	0.314566	insig
	Linoleic acid	22329000	7095000	12317000	24040000	17805000	16796000	1.40488	0.490445	0.785888	insig
	(9Z,11E)-Octadecadienoic acid	16475	6011.1	12251	19970	14450	14641	1.41235	0.498099	0.914281	insig
	Elaidic Acid	12340000	3950600	6502300	13396000	11987000	13318000	1.69794	0.763786	1.19758	insig
	11-Octadecanoic acid(Vaccenic acid)	4178800	1238600	2276500	4426000	3835600	4512100	1.66024	0.731389	1.14361	insig
	Guanosine	431070	552930	341430	767450	656790	799220	1.67754	0.746346	1.49832	insig
	Biochanin A*	1521.1	2252.2	3342.4	39166	4273	8814	7.34334	2.87644	0.926348	insig
	Genkwanin (Apigenin 7-methyl ether)*	1526.5	9	1820.2	58287	2924	4084.1	19.458	4.28229	0.796119	insig
	Wogonin (5,7-Dihydroxy-8-Methoxyflavone)*	1684.4	2690.8	2308.4	39537	3495.5	8115	7.65269	2.93597	0.893916	insig
	Stearic Acid	19768000	33783000	33902000	27733000	51100000	34071000	1.29102	0.368517	0.778336	insig
	Isoscutellarein*	5931.1	4512.7	6306.3	9960.6	4277.6	11109	1.51326	0.597657	0.939681	insig
	3-Hydroxy-5-Methylphenol-1-O-Glucoside	21267	20713	19102	25963	26506	40385	1.52015	0.604217	1.27551	insig
	Hexadecanedioic acid	25239	33240	63676	55605	23168	71091	1.22683	0.294941	0.458174	insig
	10,16-Dihydroxypalmitic acid	8178.2	4803	7170.3	8725.6	6704.7	5026.8	1.01517	0.0217144	0.0176842	insig
	Glucarate O-Phosphoric acid	10181000	12158000	23012000	11675000	16362000	13081000	0.906661	-0.141364	0.231985	insig
	D-Sedoheptuiose 7-phosphate	10495000	10962000	20388000	9630100	16489000	20008000	1.10233	0.140559	0.329547	insig
	Catechin	1250300	1466600	1594300	1629600	1352000	1419300	1.02081	0.0297091	0.209897	insig
	3',4,4',5,7-Pentahydroxyflavan (Luteoforol)	118070	43024	105170	127390	79213	101320	1.15646	0.209712	0.406912	insig
	Epicatechin	268320	215140	547550	403930	237520	520900	1.12739	0.172986	0.324453	insig
	Brevifolin carboxylic acid	793910	855990	1213200	863360	967410	788240	0.914746	-0.128556	0.435642	insig
	13-Hydroxy-6,9,11-octadecatrienoic acid	142810	93138	50946	67302	37950	53924	0.554825	-0.849895	1.05921	insig
	9-Oxo-10E,12Z-octadecadienoic acid*	6812.5	6970.2	3311.4	22158	2722.2	17791	2.49625	1.31976	0.965281	insig
	5-Aminoimidazole ribonucleotide	456230	459260	492750	740770	963190	632940	1.65945	0.730703	1.40928	insig
	9S-Hydroxy-10E,12Z-octadecadienoic acid*	129230	51117	44238	39366	38134	37945	0.514037	-0.960056	0.967708	insig
	13(S)-HODE;13(S)-Hydroxyoctadeca-9Z,11E-dienoic acid*	115120	48666	43619	39679	36287	35167	0.535826	-0.900163	0.99505	insig
	5'-Deoxy-5'-(methylthio)adenosine	2162700	4701200	2564300	1603400	2672200	2344300	0.702138	-0.510173	0.801138	insig
	N7-Methylguanosine	90345	98499	107620	140180	155510	121930	1.40867	0.494334	1.47395	insig
	4-O-Glucosyl-4-hydroxybenzoic acid	245370	213750	260090	145470	351660	563120	1.47419	0.559919	0.75727	insig
	1-O-Salicyl-D-glucose	111040	1669900	1079800	491790	681740	320920	0.5224	-0.936774	0.720674	insig
	Salicylic acid-2-O-glucoside	4250600	6998400	3298800	4695900	8000300	11249000	1.64597	0.718935	1.00282	insig
	3-Hydroxyoctadecanoic Acid	3352300	4066400	3643600	3130100	2003000	1643900	0.612621	-0.706933	1.40038	insig
	N-Acetyl-D-glucosamine-1-phosphate	23654	59055	75675	114130	86462	87750	1.82052	0.864354	1.31259	insig
	D-erythro-sphinganine	22177	43441	47842	56918	37658	12040	0.939679	-0.0897598	0.143682	insig
	3,5,7,4'-Tetrahydroxy-Coumaronochromone	23340	60153	60538	31254	92801	67449	1.3296	0.410995	0.611557	insig
	Quercetin	199610	190250	175760	198900	155830	108440	0.818871	-0.288291	0.946714	insig
	4-O-Glucosyl-3,4-dihydroxybenzyl alcohol	1014900	899740	1159700	1133800	1363800	1256700	1.22117	0.288267	1.28022	insig
	3'-O-Methyl-(-)-epicatechin	391550	517470	436620	248020	504650	149640	0.670543	-0.576597	0.9393	insig
	Epigallocatechin*	11763000	10004000	17528000	5904100	7662000	6271600	0.50484	-0.986101	1.34157	insig
	N-Feruloylagmatine	128120	117210	178640	107650	58263	106310	0.642081	-0.639173	1.17048	insig
	5(Z),8(Z),11(Z)-Eicosatrienoic acid	65987	14709	19271	38872	32864	55186	1.26964	0.344418	0.39489	insig
	11,14,17-Eicosatrienoic acid*	56932	11003	17130	37110	25809	47801	1.30159	0.380278	0.421283	insig
	Dihomo-gamma-linolenic acid; (8Z,11Z,14Z)-Icosatrienoic acid*	51359	10239	16826	32633	30343	47254	1.40556	0.49115	0.587631	insig
	2'-Deoxycytidine-5'-monophosphate	16076	14290	16731	31154	13665	34227	1.67837	0.747057	1.08451	insig
	Eicosadienoic acid	318280	149040	197730	258770	216140	360420	1.25604	0.328883	0.665942	insig
	L-Glutamic acid-O-glycoside	45252	29421	25405	91803	55660	48777	1.96087	0.971494	1.20274	insig
	9-Hydroperoxy-10E,12,15Z-octadecatrienoic acid	32485	20337	7671.9	13274	6022.4	18068	0.617656	-0.695125	0.759368	insig
	13S-Hydroperoxy-6Z,9Z,11E-octadecatrienoic acid	81260	57031	23168	31858	18150	39884	0.556748	-0.844903	0.958041	insig
	9-Hydroxy-12-oxo-15(Z)-octadecenoic acid	5180.1	3825.3	2751.2	7104.7	1838	6377.8	1.30314	0.381992	0.514637	insig
	13S-Hydroperoxy-9Z,11E-octadecadienoic acid	9064.4	3172.2	5236.9	5070.8	3920.5	4397.3	0.766223	-0.384164	0.635282	insig
	Protocatechuic acid-4-O-glucoside	10900000	15249000	24517000	33738000	10113000	32949000	1.51581	0.600088	0.777515	insig
	Cornoside	94100	261070	76989	95353	127370	100220	0.747278	-0.420283	0.499803	insig
	S-(Methyl)glutathione	104540	101380	142360	51905	130280	41468	0.642164	-0.638986	0.932424	insig
	Cytidine 5'-monophosphate(Cytidylic acid)	82451	131000	99019	59041	115020	132330	0.980545	-0.0283438	0.0227175	insig
	Uridine 5'-monophosphate	21427	56673	35268	27599	22301	25939	0.668963	-0.580002	0.855759	insig
	Skimmin (7-Hydroxycoumarin-7-O-glucoside)	1792800	2095200	2980800	6412300	2170400	3051800	1.69382	0.760279	0.843612	insig
	Androsin	3027500	3211500	2611700	3607500	2267700	3823500	1.09581	0.132	0.445219	insig
	3-Hydroxy-4-isopropylbenzylalcohol-3-O-glucoside	5098100	4588400	2744100	2225000	3733800	3196700	0.736529	-0.441185	0.939399	insig
	Cyclic 3',5'-Adenylic acid	11235	26410	13908	16443	12025	9060.2	0.727954	-0.458081	0.709361	insig
	1-O-Vanilloyl-D-Glucose	3165500	2587400	2662600	2499300	2981000	4430200	1.17765	0.235909	0.669828	insig
	Vanillic acid-4-O-glucoside	100330	91991	73633	53230	190710	84360	1.23442	0.303838	0.391445	insig
	3,4,5-Trimethoxyphenyl-1-O-Glucoside	12496000	8971600	5118900	4216500	16994000	10674000	1.19927	0.262161	0.32977	insig
	Bartsioside	1879800	1788800	1414500	1302700	1822100	506480	0.714383	-0.48523	0.900519	insig
	9,10,13-Trihydroxy-11-Octadecenoic Acid	26744	13116	13659	12342	12790	15611	0.761281	-0.393499	0.733966	insig
	Monopalmitin	75469	33650	16196	57398	29646	10275	0.776595	-0.364766	0.407726	insig
	2'-Deoxyadenosine-5'-monophosphate	133900	141440	111070	159310	153220	332510	1.66931	0.739256	1.0177	insig
	Pyridoxine-5'-O-glucoside	618690	454840	446440	797110	617550	1144700	1.68382	0.75174	1.23341	insig
	2'-Deoxyinosine-5'-monophosphate	339080	599540	909620	389330	906780	201250	0.810155	-0.303731	0.346343	insig
	1-O-Galloyl-D-glucose	1484000	1022000	1522900	1845600	821140	1717400	1.08817	0.121908	0.280423	insig
	6-O-Galloyl-glucose	275060	219930	208080	212260	461800	468130	1.62458	0.700062	1.10239	insig
	2-O-Galloyl-glucose	1503600	1000300	1348000	1803700	771680	1427900	1.0393	0.0556123	0.114696	insig
	β-Nicotinamide mononucleotide	33458	45235	26346	42084	74954	44785	1.5406	0.623492	1.0334	insig
	4-O-p-Coumaroylquinic acid	7771200	13843000	11409000	6994400	9708000	3182500	0.602149	-0.731807	1.09229	insig
	D-Fructose-1,6-biphosphate	45253	44943	68474	73499	61883	50678	1.17262	0.229739	0.688972	insig
	D-Glucose 1,6-bisphosphate	13352	15372	20347	15273	10345	9222.7	0.710006	-0.494097	1.08191	insig
	Docosanoic acid	460250	246130	183050	206340	214160	218990	0.718989	-0.475959	0.785057	insig
	1-O-[(E)-Caffeoyl]-D-glucose	3009800	2361400	3225700	3773000	4042600	3837000	1.35544	0.438763	1.48903	insig
	Galactinol*	2927400	3031300	2683000	2559600	3362500	3244900	1.06079	0.0851345	0.530786	insig
	Isomaltulose*	907910	1004300	759520	702150	1093700	1277700	1.1504	0.202132	0.600815	insig
	D-(+)-Trehalose*	423040	548190	344620	290210	401540	392020	0.823627	-0.279936	0.822185	insig
	Lactobiose*	1112600	1297400	921880	825980	1184900	981040	0.897968	-0.155265	0.605294	insig
	Melibiose*	742660	875640	679740	541130	692340	646390	0.818028	-0.289779	1.16004	insig
	D-(+)-Sucrose*	2970000	3072100	2934000	2294400	3142000	3083000	0.94912	-0.0753369	0.416487	insig
	Coniferin	3533700	2877700	4086000	4832400	5106100	4857300	1.40947	0.495156	1.51183	insig
	Cocamidopropyl betaine	35621	22948	34807	17216	34948	23686	0.812307	-0.299903	0.673346	insig
	Guanosine 3',5'-cyclic monophosphate	10438	32939	13253	20884	5949.1	8269.5	0.619859	-0.689989	0.670382	insig
	Methyl 6-O-galloyl-glucoside	15771	13930	19524	29417	31471	33866	1.92492	0.944796	1.63496	insig
	Adenosine 5'-monophosphate	2015900	4231600	2308400	2380100	2938800	2260600	0.88588	-0.174817	0.371431	insig
	3'-Adenylic Acid	17291	14984	12977	12242	14374	13916	0.895695	-0.15892	0.846901	insig
	5,6,15-Trihydroxy-7,9,11,13-eicosatetraenoic acid	4935.1	5561	3667.3	6576.8	3856.8	4315	1.04132	0.0584104	0.117276	insig
	1-α-Linolenoyl-glycerol*	197520	40908	43793	120420	173360	140790	1.53982	0.622763	0.683175	insig
	2-α-Linolenoyl-glycerol*	423590	61885	95456	313180	297620	403920	1.74671	0.804643	0.84642	insig
	Cryptochlorogenic acid*	1643000	1321700	1742700	1511000	1028800	1895900	0.942282	-0.0857687	0.233486	insig
	Scopoletin-7-O-glucoside (Scopolin)	266150	95222	132440	135340	567510	286570	2.00364	1.00262	0.862576	insig
	Neochlorogenic acid(5-O-Caffeoylquinic acid)*	3766600	4659300	6470700	3355100	2359200	2250300	0.534659	-0.903309	1.32488	insig
	1-Linoleoylglycerol*	59024	16043	14287	22166	34831	27322	0.943651	-0.0836746	0.130425	insig
	2-Linoleoylglycerol*	190590	39154	35014	70347	111540	102410	1.0738	0.102725	0.0710875	insig
	Sinapoyltartaric acid	12834	11878	9080.7	25813	11028	18961	1.6513	0.723605	1.05443	insig
	1-Oleoyl-Sn-Glycerol	82802	41690	58074	59605	83817	44031	1.02677	0.0381108	0.0444846	insig
	Pinoresinol*	175290	258240	250450	123620	164380	71909	0.526198	-0.926322	1.37786	insig
	Epipinoresinol*	189400	306380	261900	137050	174890	67883	0.501297	-0.996261	1.35746	insig
	7-O-Galloyl-D-sedoheptulose	77645	76123	87196	76195	78638	51816	0.857593	-0.221635	0.906521	insig
	Guanosine 5'-monophosphate	28976	42315	29929	28592	29795	36936	0.941741	-0.0865981	0.299482	insig
	Turanose	1052700	1248400	845190	749920	909700	861690	0.80136	-0.319478	1.0856	insig
	Isopentenyladenine-7-N-glucoside	154040	231980	138670	222870	231300	178920	1.2066	0.270945	0.776312	insig
	Scopoletin-7-O-glucuronide	306110	351580	296510	551560	255890	299530	1.16011	0.214266	0.409053	insig
	Chlorogenic acid methyl ester	59676	79476	84080	133880	47938	92960	1.23091	0.299723	0.528516	insig
	3-O-Feruloylquinic acid	3993700	6999900	7487600	5110400	4282000	2126000	0.62325	-0.682118	1.06597	insig
	1-O-Feruloylquinic acid	1422600	2244300	2316100	1307200	1497000	1060500	0.645947	-0.630513	1.24081	insig
	Sinapaldehyde-4-O-Glucoside	18005	30690	28324	66391	37759	49296	1.99231	0.994445	1.36083	insig
	Quinacyl syringic acid	133510	318630	328710	277680	185700	403930	1.11073	0.151502	0.320427	insig
	Nortrachelogenin	24960	13291	37518	460680	82262	58909	7.94324	2.98973	0.907773	insig
	Riboflavin	160710	90178	36483	137600	85543	45668	0.935414	-0.0963223	0.181913	insig
	Cinncassiol C1	36389	85613	99952	63089	24176	98319	0.836137	-0.258188	0.293655	insig
	Succinyladenosine	18726	23347	12309	43393	22494	21941	1.61502	0.691552	0.94319	insig
	1-O-Glucosyl sinapate	41055	43395	13374	52517	57988	82149	1.96939	0.977752	1.28824	insig
	N-Glucosyl-p-coumaroylputrescine	16940	20872	26492	17263	15671	25318	0.905885	-0.142601	0.340638	insig
	S-Adenosyl-L-methionine	327740	285880	235330	132150	223460	219160	0.677036	-0.562695	1.26899	insig
	Uridine 5'-diphosphate	37566	34230	49396	71873	55541	49552	1.46021	0.546178	1.25772	insig
	2,4,6,4'-Tetrahydroxy-stilbene-2-O-D-glucoside	632060	254540	264630	305710	987290	437460	1.50314	0.58798	0.600593	insig
	Caffeoylnicotinoyltartaric acid	2810100	2714300	2786300	2038400	1510100	1305000	0.584006	-0.775945	1.58482	insig
	Kaempferol-3-O-arabinoside (Juglanin)	65380	5751.4	459590	238580	245060	2674700	5.95103	2.57314	0.835479	insig
	Trehalose 6-phosphate	68631	70122	39092	45922	61740	64219	0.966465	-0.0492103	0.161452	insig
	Ditartaroyl-hydroxycoumarin	18445	55032	34975	40591	29416	17286	0.8049	-0.313119	0.464995	insig
	Adenosine 5'-diphosphate	125190	189890	240740	224440	121530	101450	0.804973	-0.312988	0.562673	insig
	Caffeoyl(p-Hydroxybenzoyl)tartaric acid	13130	183940	54640	2333.7	9484.8	9130.1	0.0832251	-3.58684	0.99868	insig
	Galangin-7-O-glucoside*	18844000	11907000	25644000	11683000	15783000	32033000	1.05504	0.0772982	0.173139	insig
	Kaempferol-7-O-rhamnoside	16056000	6913900	21801000	9916900	61136000	20996000	2.056	1.03984	0.741648	insig
	Genistein-7-O-Glucoside (Genistin)	320030	180200	345080	318650	302660	37764	0.779683	-0.35904	0.512029	insig
	Apigenin-5-O-glucoside*	5823500	3003200	5980700	7687700	7096200	1266300	1.08393	0.116273	0.11328	insig
	5,7,4'-Trihydroxyisoflavone-7-O-galactoside*	17848000	13020000	30396000	11444000	15937000	33322000	0.990843	-0.0132717	0.0422847	insig
	Kaempferol-3-O-rhamnoside (Afzelin)(Kaempferin)*	9445600	3997200	10731000	5765900	45199000	12410000	2.62164	1.39047	0.784394	insig
	Apigenin-6-C-glucoside (Isovitexin)	967330	2888100	1434500	550220	878310	1631000	0.578369	-0.789939	0.797888	insig
	Genistein-8-C-glucoside	611650	1463100	810670	473700	535000	1413000	0.839289	-0.252761	0.281233	insig
	Benzyl-(2''-O-glucosyl)glucoside	28878	98327	21616	62838	54046	105620	1.49511	0.580253	0.666694	insig
	6-O-Caffeoylarbutin*	1422600	1519100	1264800	1502000	1655000	1814900	1.18196	0.241177	1.24927	insig
	Isohemiphloin*	334860	858870	411370	362040	472030	2366300	1.99388	0.995576	0.661798	insig
	Dihydrocharcone-4'-O-glucoside*	7748500	7969900	14212000	10583000	8481000	6848900	0.865772	-0.207941	0.437055	insig
	Phloretin-2'-O-glucoside (Phlorizin)*	5849600	7588600	8853500	7233400	6270000	5101000	0.834589	-0.260863	0.828571	insig
	LysoPC 12:0	3209.1	2447.4	4843.3	3874.8	4290.4	3435	1.1048	0.143788	0.421898	insig
	Feruloylcholine glucoside	6861.2	8479.9	8163.2	8172.1	6049.3	5529.2	0.840297	-0.251028	0.939872	insig
	Acacetin-7-O-glucoside (Tilianin)*	49677	52055	108030	1592100	95634	170050	8.85663	3.14676	0.796693	insig
	Kaempferol-4'-O-glucoside*	2484700	4538500	4407400	1585500	9730300	6711300	1.57709	0.657266	0.711606	insig
	Luteolin-7-O-glucoside (Cynaroside)*	1604300	1523900	5589700	2208000	2227800	11189000	1.79227	0.841785	0.613489	insig
	Luteolin-4'-O-glucoside*	2754600	4747400	4667000	1570000	10923000	7455700	1.6393	0.713084	0.731501	insig
	Luteolin-3'-O-glucoside*	2786500	4419100	4897400	1710000	11537000	7276300	1.69572	0.761898	0.753287	insig
	Eriodictyol-7-O-glucoside*	142750	147960	551430	98079	126910	385480	0.724902	-0.464142	0.324793	insig
	Eriodictyol-3'-O-glucoside*	500770	744050	570860	788330	696400	1693800	1.7506	0.80785	0.997252	insig
	Dihydrokaempferol-3-O-glucoside*	339700	348040	1024300	130000	210780	416310	0.442215	-1.17718	0.873224	insig
	Aromadendrin-7-O-glucoside	9257000	14031000	7244900	10145000	15143000	12338000	1.23231	0.301365	0.71577	insig
	Dihydrokaempferol-7-O-glucoside*	423720	551900	389780	617970	577710	1312100	1.83666	0.877087	1.06782	insig
	Ginkgoside A	9591500	15613000	7463000	9944500	14403000	12386000	1.12447	0.16924	0.394028	insig
	Epicatechin glucoside	377510	776090	711160	789920	1548300	978080	1.77841	0.830585	1.15898	insig
	24,30-Dihydroxy-12(13)-enolupinol	21472	9359.8	11611	13666	19908	43109	1.80674	0.853387	0.879029	insig
	L-Aspartic acid-O-diglucoside	1519900	2569300	1062900	12842000	1368900	4730400	3.67642	1.8783	0.911766	insig
	Caffeoyl-p-coumaroyltartaric acid	72004	101040	133010	83076	112950	37191	0.762013	-0.392113	0.662578	insig
	O-p-Coumaroyl-O-salicyloyl quinic acid	14594	7124.4	4783.6	5680	17375	13281	1.37107	0.455298	0.560024	insig
	Anthranilate-1-O-Sophoroside	13038	24186	15772	31739	9158.9	15643	1.06689	0.0934114	0.112526	insig
	6-Hydroxyluteolin 5-glucoside*	6328700	18104000	12634000	9013400	32487000	21142000	1.68999	0.757016	0.843867	insig
	Quercetin-3-O-galactoside (Hyperin)*	1114900	2500900	2028300	1332600	4906200	4558800	1.91308	0.935895	1.00615	insig
	Quercetin-3-O-glucoside (Isoquercitrin)*	9175000	21696000	21082000	12140000	40395000	37674000	1.73636	0.796064	0.949414	insig
	Quercetin-7-O-glucoside*	7171200	19945000	17306000	10108000	39904000	36696000	1.95191	0.964884	0.989215	insig
	Taxifolin-3'-O-glucoside	211740	617040	480370	345060	1195300	842510	1.82017	0.86407	0.943573	insig
	Galloylisorhamnetin	26253	912490	188290	43272	25817	19332	0.0784547	-3.672	0.898429	insig
	2α-Hydroxyursolic acid*	203300	187510	271960	222550	257980	176700	0.991641	-0.01211	0.0383381	insig
	2-Hydroxyoleanolic acid*	226880	204260	289920	207410	280960	178340	0.924625	-0.11306	0.365843	insig
	LysoPE 18:3(2n isomer)*	2158700	529690	739510	1726400	1003900	1906100	1.35255	0.43568	0.52867	insig
	LysoPE 18:2(2n isomer)*	6307100	1757600	1599000	1952100	2327900	2456800	0.697124	-0.520512	0.538593	insig
	LysoPE 18:2*	533250	196090	234200	794980	466080	548300	1.87783	0.909063	1.1372	insig
	Quercetin-5-O-glucuronide	34181	55643	38315	11273	44820	14405	0.550168	-0.862055	1.02338	insig
	LysoPC 15:1	12192	6725.8	6482.1	6129.7	4210.7	10635	0.825806	-0.276124	0.448073	insig
	LysoPE 18:1(2n isomer)*	882680	321310	496640	662690	647420	816880	1.25071	0.322744	0.620995	insig
	LysoPC 15:0*	24537	12767	16756	28605	9694	15578	0.996615	-0.00489199	0.0430446	insig
	LysoPC 15:0(2n isomer)*	31433	13625	15522	36251	15221	22395	1.21933	0.286088	0.389727	insig
	LysoPE 18:0	46961	18448	26670	54184	38030	55710	1.60649	0.683912	1.12037	insig
	Dihydromyricetin-3-O-glucoside	142520	169930	339460	521050	355410	191870	1.63877	0.712613	0.865666	insig
	3-O-p-Coumaroylshikimic acid O-glucoside	1176100	1280800	1662800	1310500	1236400	553130	0.752489	-0.410257	0.878566	insig
	1,4-Di-O-galloyl-glcose*	6255.2	42279	24808	15279	6315.2	8303.6	0.407648	-1.2946	0.927487	insig
	Quillaic acid	5321700	3772100	7242800	7358500	9157200	4580300	1.29133	0.368862	0.711813	insig
	Kaempferol-3-O-(6''-acetyl)glucoside	127020	244540	610320	49235	436270	204400	0.702637	-0.509149	0.387678	insig
	LysoPC 16:1(2n isomer)*	66755	15149	21394	75417	33872	51088	1.55257	0.634655	0.677901	insig
	LysoPC 16:1*	146950	32876	62898	71073	33793	29748	0.554597	-0.850488	0.780865	insig
	N',N''-Diferuloylspermidine	117410	171740	91314	67470	131390	133110	0.87254	-0.196707	0.40106	insig
	Dicaffeoylshikimic acid	19095	26002	25739	22797	12921	15840	0.72785	-0.458286	1.09851	insig
	5-O-p-Coumaroylquinic acid O-glucoside	30955000	23031000	31640000	38781000	50547000	47665000	1.5999	0.677981	1.49992	insig
	3-O-p-Coumaroylquinic acid O-glucoside	29497000	24592000	30378000	37724000	48832000	45830000	1.56731	0.648291	1.53097	insig
	LysoPE 20:3(2n isomer)*	1492100	381460	482210	866340	930150	991880	1.18363	0.243223	0.301381	insig
	LysoPE 20:3*	172520	75794	91386	269300	122660	180060	1.6839	0.751804	0.972091	insig
	LysoPE 20:2(2n isomer)	245650	58220	56660	107880	99245	143050	0.971278	-0.0420432	0.0753335	insig
	LysoPE 20:2	99207	25180	35444	25415	27540	26356	0.496218	-1.01095	0.872906	insig
	1-α-Linolenoyl-glycerol-3-O-glucoside	481050	221020	204620	316600	364170	475190	1.27492	0.35041	0.625548	insig
	1,3-O-Dicaffeoylquinic Acid (Cynarin)	245530	211000	108810	656680	199840	267520	1.98825	0.991503	0.857637	insig
	2-Linoleoylglycerol-1-O-glucoside*	26400	10271	6250.3	14958	29079	18149	1.44884	0.534896	0.627948	insig
	1-Linoleoylglycerol-3-O-glucoside*	16788	12567	5007.3	14823	30609	23191	1.99704	0.997866	1.17574	insig
	6''-O-Malonylgenistin	7206.2	3866.6	15332	12022	22097	6686.6	1.54539	0.627967	0.657398	insig
	6'-O-Feruloyl-D-sucrose	1031100	872830	681110	418550	952240	941380	0.894443	-0.160939	0.361038	insig
	LysoPC 18:2	3979700	1364900	1592400	4052800	2665100	4437200	1.60806	0.68532	0.952925	insig
	LysoPC 18:2(2n isomer)	30152000	10170000	8298000	11657000	12430000	13201000	0.766927	-0.382838	0.474575	insig
	Matairesinol-4'-O-glucoside (Matairesinoside)	2981500	5097300	5439000	5426200	5500100	4576300	1.14683	0.19765	0.648299	insig
	Pinoresinol-4-O-glucoside	2086900	2318100	4035500	1165900	3917200	3018300	0.959825	-0.0591572	0.0467292	insig
	LysoPC 18:1(2n isomer)	16667000	5802900	7108700	12705000	9936500	12362000	1.18341	0.242945	0.383463	insig
	Rosmarinic acid-3'-O-glucoside	1712200	1754200	778600	953090	1671900	251350	0.677583	-0.56153	0.723705	insig
	Isolariciresinol-9'-O-glucoside	3177900	3966700	5379000	4074200	10138000	5508100	1.57465	0.655032	0.897692	insig
	(+)-Isolariciresinol-9-O-glucoside	1109800	1298500	1828800	1685100	1164600	1071000	0.925326	-0.111966	0.293587	insig
	Lariciresinol-4'-O-glucoside*	1720000	1774000	1144000	830810	1342500	1462100	0.783831	-0.351385	0.864076	insig
	(-)-Secoisolariciresinol 4-O-glucoside	13223000	14179000	14708000	6859700	9198600	16745000	0.778991	-0.360322	0.720158	insig
	Dicaffeoylspermine	39047	77090	69488	28020	236130	185490	2.4223	1.27638	0.981536	insig
	5-O-Feruloyl quinic acid glucoside	1717300	3536700	3196800	3293800	2896400	2487400	1.02684	0.0382082	0.118037	insig
	Kaempferol-3-O-(6''-malonyl)glucoside*	243490	570040	1133000	135630	781130	374540	0.663386	-0.59208	0.49969	insig
	Kaempferol-3-O-(6''-malonyl)galactoside*	215480	514550	917760	115260	868290	335970	0.800782	-0.320519	0.264444	insig
	Uridine-5'-Diphosphate-D-Xylose	141960	175390	153800	189220	235730	186180	1.2971	0.375293	1.30569	insig
	1-Hydroxypinoresinol-1-O-Glucoside	2983200	2923100	2935900	2532000	3740800	3216700	1.07321	0.101927	0.509854	insig
	LysoPC 19:0	7202.2	4478.2	4756.6	8005	7320.3	16659	1.94587	0.960417	1.09739	insig
	Amentoflavone	3841800	4749200	4938800	4320500	4380500	5296500	1.03457	0.0490287	0.342109	insig
	Olivil-4'-O-glucoside	124730	170360	153130	63818	128630	76977	0.6011	-0.734323	1.30337	insig
	LysoPC 20:3	4632200	1092800	1608700	4492600	3696500	3363700	1.5753	0.655629	0.83452	insig
	LysoPC 20:2*	192080	65740	59908	88337	68878	68392	0.710063	-0.49398	0.601085	insig
	LysoPC 20:2(2n isomer)*	149400	39309	28863	87244	62059	85106	1.07739	0.107535	0.0799184	insig
	Pinocembrin-7-O-(2''-O-arabinosyl)glucoside	4321.5	285150	14380	82711	9	6853.6	0.294794	-1.76222	0.598607	insig
	Sequoiaflavone	16996000	15626000	14199000	17274000	15430000	18217000	1.08757	0.121105	0.84468	insig
	N1,N8-Bis(sinapoyl)spermidine	6290500	5763700	8185100	16187000	17577000	3431600	1.83779	0.877973	0.852685	insig
	Sinapoylsinapoyltartaric acid	1782	6180.3	24079	9081.6	11469	5553.7	0.814708	-0.295645	0.197466	insig
	Uridine 5'-diphospho-D-glucose	1051300	1498200	1047000	877330	1501700	1259300	1.01163	0.0166828	0.0622637	insig
	Podocarpusflavone B*	751450	720560	884410	784280	772410	628470	0.927322	-0.108858	0.631539	insig
	Ginkgetin (7,4'-Dimethylamentoflavone)*	2454400	2152000	2443200	2424400	2486800	2217000	1.01115	0.0159964	0.14653	insig
	Isoginkgetin*	354820	391990	378070	485680	372320	716610	1.3998	0.485223	1.02912	insig
	5'-Methylbilobetin*	6651700	5837400	5636600	5227900	6841500	5547400	0.971924	-0.0410848	0.266531	insig
	LysoPC 22:4	3443.4	9	3593.4	3918.4	5525.1	3678.5	1.86239	0.897152	1.0282	insig
	Procyanidin A2	18944	9	9	9	18511	26237	2.36035	1.239	0.670555	insig
	Procyanidin B1	1580300	1688500	1964900	2133900	2029000	2262800	1.22775	0.296022	1.42903	insig
	Apigenin-7-O-(6''-p-Coumaryl)glucoside	15357000	1435100	843090	89474	9339400	2554100	0.679492	-0.557471	0.317818	insig
	Procyanidin B4	3405600	4323000	5665900	7982200	3314100	3282600	1.08842	0.122241	0.180381	insig
	Procyanidin B2	561350	539320	636860	837470	539760	552570	1.11066	0.151413	0.484875	insig
	Procyanidin B3	163680	165950	147270	97939	90524	121660	0.650289	-0.620846	1.55568	insig
	Vitexin-2''-O-rhamnoside	42515	47482	43681	23170	25294	33631	0.614125	-0.703396	1.53669	insig
	5,7,4'-Trihydroxyisoflavone-7-O-galactoside-rhamnose	16519000	1634500	1050200	112660	9570500	2116400	0.614442	-0.702651	0.3833	insig
	Epitheaflavic acid-3-O-Gallate	1822400	2268200	2900400	2416400	2432500	2212900	1.01013	0.0145371	0.099382	insig
	Sciadopitysin	7845800	7365500	9139900	10498000	8321900	8053700	1.10358	0.142197	0.677217	insig
	Gambiriin A1	180080	221330	290960	201890	190600	247260	0.924	-0.114035	0.329149	insig
	N',N'',N'''-p-Coumaroyl-cinnamoyl-caffeoyl spermidine	37065	12206	22219	11323	24545	17992	0.753392	-0.408527	0.583083	insig
	Procyanidin A6	28857	17442	31060	33210	28805	36626	1.27511	0.350618	1.01969	insig
	Luteolin-7-O-rutinoside*	7630500	7768300	9424800	9	11691000	13247000	1.00461	0.00663393	0.0524927	insig
	Luteolin-7-O-neohesperidoside (Lonicerin)*	8788400	8240500	8187100	8953.9	12091000	13410000	1.01166	0.0167209	0.0558563	insig
	Vitexin-2''-O-glucoside	12353	15852	18531	9	9	19090	0.40885	-1.29036	0.913392	insig
	Quercetin-3-O-sambubioside*	47031	77693	26973	7226.2	33698	78703	0.788593	-0.342647	0.318519	insig
	Quercetin-3-O-apiosyl(1→2)galactoside*	11944	35198	29693	10419	45785	30601	1.12976	0.176015	0.255907	insig
	Uridine 5'-diphospho-N-acetylglucosamine	17929	20324	17787	37674	30792	32557	1.80269	0.850155	1.60301	insig
	Diosmetin-7-O-rutinoside (Diosmin)	7171700	5066300	7984900	266260	8785000	6903700	0.788955	-0.341985	0.393027	insig
	Peonidin-3-O-(6''-O-p-Coumaroyl)glucoside	3241700	2305000	4031600	141730	3595200	3047500	0.708313	-0.497542	0.579683	insig
	Quercetin-3-O-rutinoside (Rutin)*	4437300	15511000	2002800	574890	1027200	2102800	0.168779	-2.56679	0.994104	insig
	Nicotinic acid adenine dinucleotide	92376	119920	82757	108430	96081	104410	1.047	0.0662638	0.308192	insig
	3-Hydroxypropyl palmitate glc-glucosamine	11604000	5564300	5766000	8207900	11782000	10983000	1.35051	0.4335	0.839633	insig
	1-(9Z-Octadecenoyl)-2-(9-oxo-nonanoyl)-sn-glycero-3-phosphocholine	7387.9	3821.1	3710.8	4228.9	4245.4	9003.9	1.17148	0.228328	0.363059	insig
	1-α-Linolenoyl-glycerol-2,3-di-O-glucoside*	73132	31368	20631	36846	42993	54838	1.07629	0.106064	0.130859	insig
	1-Linolenoyl-rac-glycerol-diglucoside	3912400	1497800	1507600	2781700	4561400	4215100	1.67079	0.740532	1.03408	insig
	2-α-Linolenoyl-glycerol-1,3-di-O-glucoside*	267500	112840	113960	245810	252350	303710	1.62223	0.697981	1.1351	insig
	3,4,5-Tricaffeoylquinic acid	110470	136290	97716	127730	141190	47122	0.917457	-0.124287	0.297682	insig
	Dicaffeoylquinic acid-O-glucoside	13905	22902	42659	218070	44868	64149	4.11606	2.04126	0.983373	insig
	3-O-(2-O-Acetyl-glucosyl)oleanolic acid	2893400	671800	917670	1575900	1465300	1824400	1.08538	0.118195	0.119848	insig
	Syringoylcaffeoylquinic acid-D-glucose	28270	27851	71764	269510	25172	29599	2.53572	1.3424	0.597797	insig
	Amentoflavone-7''-O-glucoside	558670	762930	506620	746490	936110	1418500	1.69624	0.76234	1.20909	insig
	Olivil-4,4'-Di-O-glucoside	30472	42114	33307	18276	24549	32953	0.715609	-0.482756	1.10067	insig
	Bilobetin-7-O-glucoside	1519100	1393000	1502400	1473000	1569800	742960	0.857574	-0.221667	0.660872	insig
	7''-O-Glucosyl-ginkgetin	16613	10876	6469.9	14221	16097	13250	1.28296	0.359479	0.733222	insig
	Luteolin-7-O-(2''-O-rhamnosyl)rutinoside*	9	51591	17430	9	9	52369	0.758902	-0.398015	0.157863	insig
	Kaempferol-3-O-robinoside-7-O-rhamnoside (Robinin)*	9	68394	18997	9	9	43385	0.496602	-1.00984	0.440608	insig
	Sciadopitysin-5-O-glucoside	39283	21246	29495	44295	31631	28951	1.16499	0.220317	0.515837	insig
	NADP (Nicotinamide adenine dinucleotide phosphate)	164700	206530	237950	190460	174390	144000	0.835303	-0.259628	0.916659	insig
	Tetra(dihydrocaffeoyl)spermine	3403.7	9	2792.8	2035.7	9	4073.9	0.985996	-0.0203459	0.00656712	insig
	Cinnamtannin B1	356200	447460	405580	414310	337720	265540	0.841495	-0.248973	0.923363	insig
	Procyanidin C1*	3809600	4502300	4317900	5002700	4129400	3374500	0.990245	-0.0141422	0.0973316	insig
	Procyanidin C2	338300	328760	545120	1128400	489880	501150	1.74844	0.806072	0.928142	insig
	Catechin-catechin-catechin*	577350	687700	687200	657300	594160	518550	0.906651	-0.14138	0.826804	insig
	Ginkgetin-5,4'''-di-O-glucoside	90598	64364	44864	62398	116710	68547	1.23935	0.309587	0.547909	insig
	Cinnamtannin A2	116950	169070	149530	173340	99115	75387	0.798627	-0.324406	0.700544	insig
	Cinnamtannin B2	130770	107630	191840	198670	128880	164390	1.14341	0.193341	0.530442	insig
	Indole	9	9	9	59041	15663	38949	4209.37	12.0394	1.39401	up
	3-Indoleacetonitrile	7709.2	9694.9	19875	117540	34520	94538	6.61491	2.72572	1.36759	up
	3-Indolepropionic acid	9	9	9	24204	5114.8	12759	1558.44	10.6059	1.30507	up
	Methoxyindoleacetic acid	16271	17220	33472	399230	78005	232290	10.5958	3.40542	1.2605	up
	N1,N5-Bis(p-coumaroyl)spermine	9	9	9	1982.1	3269	3330.9	317.852	8.31221	1.61632	up
	L-Serine	223700	212760	240470	896090	552880	1155000	3.84673	1.94363	1.49097	up
	Pipecolic acid	154830	276020	132970	1661100	300210	897450	5.07034	2.34208	1.15299	up
	L-Methionine	92363	242360	168190	250150	422890	613980	2.55913	1.35565	1.30172	up
	L-Histidine	21216	22632	46362	1121900	60537	666750	20.4987	4.35746	1.1523	up
	L-Tryptophan	857180	869390	1617400	17869000	4240200	11081000	9.92539	3.31112	1.30944	up
	5-Hydroxy-L-tryptophan	9	9	9	116760	25561	182980	12048.2	13.5565	1.30417	up
	N-(3-Indolylacetyl)-L-alanine	18057	13744	24561	39846	30228	43546	2.0159	1.01142	1.50194	up
	Oxiglutatione	25664	14255	61466	77338	48274	176860	2.9834	1.57696	1.09722	up
	Afzelechin (3,5,7,4'-Tetrahydroxyflavan)	16598	51383	66799	85904	146110	84448	2.34799	1.23143	1.30367	up
	Luteolin (5,7,3',4'-Tetrahydroxyflavone)	11956	10209	21035	43966	11466	57074	2.60431	1.3809	1.09569	up
	2'-Hydroxyisoflavone*	9292.9	8659.6	10125	25385	6151.2	32783	2.29077	1.19583	1.03598	up
	Hispidulin (5,7,4'-Trihydroxy-6-methoxyflavone)*	90603	71902	82536	555470	144710	373500	4.38163	2.13147	1.26491	up
	5,7,2'-Trhiyroxy-8-methoxyflavone*	226350	182240	217830	1398900	360060	904230	4.25144	2.08795	1.24936	up
	Tricin (5,7,4'-Trihydroxy-3',5'-dimethoxyflavone)	1866.3	8386.3	2430.7	86159	8320.2	49449	11.3479	3.50435	1.15958	up
	Natsudaidain (3-Hydroxy-3',4',5,6,7,8-hexamethoxyflavone)	10308	8973	7640.4	21753	37692	19935	2.94858	1.56002	1.39624	up
	Avicularin*	30461	35424	91679	59437	214560	214890	3.10278	1.63356	1.22159	up
	Quercetin-3-O-xyloside (Reynoutrin)*	68158	11384	183790	1795100	810610	6036400	32.8183	5.03643	1.1363	up
	Catechin gallate	9	11626	13377	54012	25037	76907	6.23525	2.64045	1.39087	up
	Catechin-(7,8-bc)-4β-(3,4-dihydroxyphenyl)-dihydro-2-(3H)-one	753110	567660	1054700	3463400	1693700	2744000	3.32612	1.73384	1.45384	up
	Catechin-(7,8-bc)-4α-(3,4-dihydroxyphenyl)-dihydro-2-(3H)-one	9425000	8324800	12871000	19849000	18760000	27327000	2.15331	1.10655	1.52058	up
	Sieboldin	114530	101110	178550	331480	298290	486480	2.83176	1.5017	1.51536	up
	6,4'-Dimethoxyisoflavone-7-O-glucoside (Wistin)	179210	118710	138090	1104600	855370	730110	6.16977	2.62522	1.59674	up
	6-C-MethylKaempferol-3-glucoside	4414400	3973100	7847800	15061000	12475000	26860000	3.35048	1.74437	1.39279	up
	Chrysoeriol-7-O-glucoside	229630	179470	384530	842560	712390	961540	3.17086	1.66487	1.61071	up
	Diosmetin-7-O-galactoside	4734600	4031000	7723600	14948000	12002000	25266000	3.16668	1.66297	1.40477	up
	6-Hydroxykaempferol-7-O-glucoside*	769050	2326400	313250	3234000	2637600	14682000	6.02975	2.5921	1.01667	up
	Isorhamnetin-7-O-glucoside (Brassicin)*	582360	2965700	934830	3195500	3873300	4829000	2.65405	1.40819	1.38404	up
	Rhamnetin-3-O-Glucoside*	623260	3210800	884120	2931000	4092000	4503200	2.44293	1.28861	1.30299	up
	Isorhamnetin-3-O-Glucoside*	585480	2922100	906410	3004200	3846400	4421200	2.55365	1.35256	1.36838	up
	Persicoside	7654	11074	17159	166630	185020	195160	15.237	3.92951	1.67705	up
	Gossypetin-8-O-glucoside	17628	76861	29520	68486	116740	139800	2.62099	1.39011	1.31761	up
	5,7,4'-Trihydroxy-6,8-dimethoxyisoflavone-7-O-galactosides*	83740	193570	137190	5204500	1378100	4254500	26.145	4.70846	1.40026	up
	Tricin-7-O-Glucoside*	68180	134320	66321	3997500	912860	2830300	28.7948	4.84774	1.35713	up
	Epicatechin-epiafzelechin	1925900	1200900	2318200	7107000	3107100	6213700	3.01704	1.59314	1.38862	up
	Quercetin-3-O-(2''-O-rhamnosyl)galactoside	256540	64905	520560	316470	2026100	921150	3.87613	1.95462	1.04447	up
	Isorhamnetin-3-O-neohesperidoside	36069	120020	95641	402270	305030	759550	5.82708	2.54277	1.40739	up
	Quercetin-3,4'-O-di-glucoside	28378	18303	33783	36869	74635	95934	2.57802	1.36626	1.31553	up
	Isorhamnetin-3-O-glucuronide-7-O-rhamnoside	14418	26980	46392	175920	101120	240040	5.88996	2.55826	1.47645	up
	Sequoiaflavone-5-O-glucoside	6827.3	15435	8321.8	16508	23508	34731	2.44398	1.28923	1.33588	up
	Isoscopoletin (6-Hydroxy-7-Methoxycoumarin)	15965	9610.2	19231	25114	45701	25293	2.14497	1.10096	1.26978	up
	Esculetin-7-O-glucoside*	1558800	603830	1295400	1666400	3447100	2152500	2.1012	1.07121	1.21668	up
	Esculin (6,7-DihydroxyCoumarin-6-glucoside)*	1331700	550390	1138000	1402100	2946400	2017800	2.10798	1.07586	1.24674	up
	Matairesinol	323750	127020	479260	2119400	1282800	447470	4.1393	2.04939	1.15061	up
	Choline Alfoscerate	1384800	988280	1366600	2024500	4364100	4982100	3.04055	1.60433	1.39043	up
	1,18-Octadecanediol	13577	5088.6	9192.7	41589	28346	42234	4.02641	2.00949	1.57781	up
	3-Dehydrosphinganine	20012	14997	20845	36369	39619	45646	2.17771	1.12281	1.62297	up
	Arachidonic Acid	59298	15289	25681	80401	66129	74907	2.20845	1.14304	1.36442	up
	7S,8S-DiHODE; (9Z,12Z)-(7S,8S)-Dihydroxyoctadeca-9,12-dienoic acid	13462	3702.8	6939	33630	54429	137250	9.34745	3.22457	1.25065	up
	12,13-DHOME; (9Z)-12,13-Dihydroxyoctadec-9-enoic acid	101050	48650	52158	183400	161480	263890	3.01583	1.59256	1.49785	up
	1-Monolinolein	44996	31143	14757	39587	81585	76370	2.17327	1.11987	1.25381	up
	LysoPE 15:1	3058.8	9	9	8699.8	2328	5065.5	5.23053	2.38696	1.18066	up
	LysoPE 16:0*	2819500	1190500	1728100	5277400	3045600	4347000	2.20805	1.14277	1.36388	up
	LysoPE 16:0(2n isomer)	2900100	1288100	1790000	5221600	3022400	4467900	2.12638	1.0884	1.35392	up
	LysoPE 18:3*	326280	104540	170280	1093800	401330	774100	3.77513	1.91653	1.3263	up
	LysoPE 18:1*	160490	58155	99407	412050	142730	284690	2.63941	1.40022	1.19834	up
	LysoPC 16:0	17738000	7806500	10177000	30799000	19005000	26883000	2.1468	1.10219	1.3809	up
	LysoPC 16:0(2n isomer)	13722000	6868600	9449700	26153000	16809000	23091000	2.19881	1.13672	1.45206	up
	LysoPE 20:4(2n isomer)*	95979	39099	45556	167970	73128	152120	2.17688	1.12226	1.19371	up
	LysoPE 20:4*	93642	32070	54519	174540	79371	150170	2.24202	1.1648	1.23558	up
	LysoPC 17:2	38672	11123	11453	28291	42099	55005	2.04733	1.03375	1.1203	up
	LysoPC 17:1	8295.3	3498.3	5530.8	69522	62463	115000	14.2565	3.83355	1.55904	up
	LysoPC 17:0*	256360	106830	147960	1014300	548890	756610	4.53839	2.18218	1.50903	up
	LysoPC 17:0(2n isomer)*	9736.2	4282.6	5603.9	31346	22410	38855	4.71958	2.23866	1.55971	up
	LysoPC 18:3(2n isomer)	1417600	494010	913070	4725700	1782300	3308100	3.47512	1.79706	1.32265	up
	LysoPC 18:3	1443800	468680	901400	4692300	1744700	3352800	3.47911	1.79872	1.31836	up
	LysoPC 18:1	1157900	430690	810070	2763600	1537700	2328200	2.76383	1.46667	1.43931	up
	LysoPC 18:0	380110	203320	279450	980840	525330	761590	2.62813	1.39404	1.42783	up
	LysoPC 18:0(2n isomer)	19477	8031.9	16384	31753	27305	46204	2.39816	1.26193	1.42566	up
	LysoPC 19:1	33342	8827.1	11793	39357	61600	35575	2.53015	1.33922	1.2792	up
	LysoPC 20:4	60355	19521	33362	167740	77417	112710	3.16031	1.66007	1.35343	up
	2-Deoxyribose-1-phosphate	295390	541660	179870	325930	1186000	1686100	3.14482	1.65298	1.14149	up
	Xanthosine	53495	52715	53965	81114	125240	135230	2.13257	1.09259	1.49195	up
	2-(Dimethylamino)guanosine	129930	202200	199520	324760	247560	803960	2.5887	1.37223	1.08877	up
	Fumaric acid	92822	160860	82439	86777	385100	392520	2.57168	1.36271	1.11264	up
	2-Oxoadipic acid	11146	18135	18886	32365	31001	34467	2.03112	1.02228	1.6155	up
	Diethanolamine	37351	32398	37981	105680	69013	142420	2.94359	1.55758	1.45204	up
	4-Pyridoxic acid	37511	49956	103950	137600	112860	389420	3.34286	1.74108	1.11053	up
	Pantetheine	9	9	9	28665	5064.6	111820	5390.73	12.3963	1.04094	up
	Tababiphenyl C	186120	111120	172970	286290	442990	388250	2.37666	1.24894	1.5245	up
	4-Pyridoxic acid-O-glucoside	155120	82988	33320	134130	360040	179000	2.48011	1.3104	1.08022	up
	2,3,5,4'-Tetrahydroxystilbene-2-O-D-glucoside	60492	62278	38217	1020900	2806700	95219	24.3673	4.60687	1.01911	up
	Cimifugin-7-O-glucoside	9	9	43202	130340	192360	73388	9.16446	3.19605	1.41271	up
	2-Amino-4-dihydroxy octadecyl galactoside	98173	13954	20930	74845	298700	104170	3.5903	1.84411	1.00519	up
	Raffinose	25176	23321	28359	78719	84812	77918	3.14158	1.65149	1.67293	up
	Picein (4-Acetylphenyl-glucoside)	45020	32043	59476	81468	140910	120810	2.51348	1.32969	1.48394	up
	p-Coumaric acid-4-O-glucoside	3573700	1781600	1631100	4969300	5789100	10665000	3.06644	1.61657	1.34201	up
	Sinapoyl malate	35974	80771	106390	75860	235750	528890	3.76678	1.91333	1.06574	up
	Syringaldehyde-4-O-glucoside	187480	71589	129860	269240	398080	238710	2.32955	1.22005	1.36953	up
	Dihydrocaffeoylglucose	195370	96223	132430	234880	402370	261280	2.11906	1.08342	1.33266	up
	1-O-(3,4-Dihydroxy-5-methoxy-benzoyl)-glucoside	51392	80185	29471	134080	342220	316420	4.92226	2.29932	1.43024	up
	1-O-Feruloyl-D-Glucose	922650	442060	488640	2250800	4375400	4840300	6.1869	2.62922	1.51358	up
	Glucosyringic Acid	86200	130170	95177	300210	224100	184840	2.27622	1.18664	1.45312	up
	Syringin	333430	277030	340090	982650	1436100	818620	3.40579	1.76799	1.50093	up
	Cinncassiol A	94654	125770	118040	199800	272930	284770	2.23805	1.16224	1.57598	up
	1'-O-(3,4-Dihydroxyphenethyl)-O-caffeoyl-glucoside	9	27846	18414	48226	31426	61542	3.05159	1.60956	1.36557	up
	5-O-p-Coumaroylshikimic acid O-glucoside	153310	63235	63863	228600	294910	432740	3.41021	1.76986	1.45617	up
	Feruloylferuloyltartaric acid	9	9	9	33569	15450	45791	3511.48	11.7779	1.48101	up
	Feruloylsinapoyltartaric acid	9	9	9	22807	5866.1	14237	1589.26	10.6341	1.37808	up
	Syringic acid-4-O-(6''-feruloyl)glucoside	24432	12900	14561	48852	50624	18488	2.27322	1.18473	1.14816	up
	Cinncassiol B-19-O-glucoside	9692.8	3784.4	12841	24262	14995	48588	3.3378	1.7389	1.21342	up
	4-O-(6'-O-Glucosylcaffeoylglucosyl)-4-hydroxybenzyl alcohol	76554	85180	80318	69953	666560	355070	4.5097	2.17303	1.07714	up
	Ursonic acid	1308.8	6804.9	12779	8252.1	13024	21807	2.06211	1.04412	1.03303	up
	Betulinic acid	6291.1	8115.9	17204	33798	37080	40277	3.51634	1.81407	1.63094	up
	Compounds	MDR-CK_1	MDR-CK_2	MDR-CK_3	MDR-D_1	MDR-D_2	MDR-D_3	Fold_Change	Log2FC	VIP	Type
MDR-CK vs D	Afzelechin (3,5,7,4'-Tetrahydroxyflavan)	1423800	488970	578190	46163	42355	18200	0.0428421	-4.54483	1.3764	down
	Naringenin-7-O-glucoside (Prunin)*	8493600	7313700	6729100	1158500	112880	357290	0.0722684	-3.79049	1.69221	down
	Skimmin (7-Hydroxycoumarin-7-O-glucoside)	6258400	193750	13722000	1646900	322790	161180	0.105624	-3.24299	1.05651	down
	Caffeoyl(p-Hydroxybenzoyl)tartaric acid	93003	24522	55432	17574	9	5796.7	0.135176	-2.88709	1.32623	down
	Dihydroquercetin(Taxifolin)	720220	652060	475500	126900	66034	69248	0.14189	-2.81715	1.6501	down
	Pinoresinol*	589660	913660	780210	183970	65418	92461	0.149702	-2.73983	1.64054	down
	Epipinoresinol*	614280	1002700	806670	188430	75939	98764	0.149829	-2.73861	1.62573	down
	N1,N5-Bis(p-coumaroyl)spermine	13185	5543.7	29885	2149.9	2753.3	2645	0.155269	-2.68716	1.20161	down
	2-Isopropylmalic Acid*	12923000	15045000	14294000	1182900	3590100	1990800	0.160044	-2.64346	1.70811	down
	3-Isopropylmalic Acid*	12468000	13955000	14229000	1139100	3635300	1827700	0.162405	-2.62233	1.70872	down
	Naringenin-4'-O-glucoside*	603390	597270	623360	88809	143030	66388	0.1635	-2.61264	1.72082	down
	D-Threonic Acid	1344200	2053300	987400	98724	355850	303010	0.172771	-2.53307	1.51725	down
	2,3,5,4'-Tetrahydroxystilbene-2-O-D-glucoside	1810000	729010	3155800	248890	496840	269050	0.178194	-2.48848	1.29301	down
	Cinnamic acid	12362	4373.6	2823.8	1602.5	1044.8	1037.5	0.18839	-2.4082	1.14058	down
	Dihydrokaempferol-3-O-glucoside*	791520	471510	509150	198370	60953	87392	0.195643	-2.3537	1.55733	down
	Butin-7-O-glucoside*	506880	533500	540220	113880	146470	57610	0.201164	-2.31356	1.71391	down
	Eriodictyol-7-O-glucoside*	417130	275010	362130	112940	33631	67617	0.203162	-2.29929	1.62639	down
	6'-O-Feruloyl-D-sucrose	780890	1370000	1381500	118150	470150	177420	0.216771	-2.20576	1.5614	down
	2,4,2',4'-tetrahydroxy-3'-prenylchalcone	325020	569050	590310	159680	92958	94647	0.23396	-2.09567	1.56256	down
	3-Hydroxybenzoic Acid	520580	138300	168410	90582	50286	52849	0.234159	-2.09444	1.11422	down
	Pinoresinol-4-O-glucoside	4056800	894880	4422800	1073300	776810	408550	0.240937	-2.05327	1.25322	down
	Feruloyl syringic acid	2853700	3668400	3749100	1256300	775000	518990	0.248295	-2.00987	1.6594	down
	2-O-Salicyl-6-O-Galloyl-D-Glucose	884150	811120	357740	281270	130430	100920	0.249692	-2.00178	1.41359	down
	Fumaric acid	168790	520640	243980	90351	82352	61576	0.250993	-1.99428	1.26206	down
	3-O-p-Coumaroylshikimic acid*	300940	197200	231930	25260	78126	83102	0.255439	-1.96895	1.60846	down
	2-Hydroxy-3-phenylpropanoic acid	95323	70132	118720	9	73916	9	0.260171	-1.94247	1.3764	down
	Luteolin-7-O-glucoside (Cynaroside)*	4583200	4693100	8270000	2066900	1268700	1410200	0.270473	-1.88644	1.49569	down
	N-Acetyl-L-glutamic acid	191200	196780	272870	72840	48303	63498	0.279399	-1.8396	1.63016	down
	Argininosuccinic acid	246780	316730	320860	42706	135290	70953	0.281499	-1.8288	1.64433	down
	1-O-Salicyl-D-glucose	628780	167140	477760	306140	31961	34266	0.292355	-1.77421	1.15707	down
	D-Arabinono-1,4-lactone	530970	500340	505290	103430	158760	189850	0.294182	-1.76522	1.70555	down
	Mevalonic acid	233130	187460	171360	54880	54305	68645	0.300414	-1.73498	1.65633	down
	Glucarate O-Phosphoric acid	8201400	11221000	13697000	3374600	3096800	3627300	0.304918	-1.71351	1.59384	down
	1,6-Di-O-Galloyl-D-Glucose*	25636	18866	76017	21045	9481.2	6860.7	0.310216	-1.68866	1.04095	down
	D-Sedoheptuiose 7-phosphate	7678600	10601000	11228000	2511200	3129200	3532700	0.310872	-1.68561	1.63741	down
	1,4-Di-O-galloyl-glcose*	20498	19804	72787	14582	16294	4714.3	0.314711	-1.6679	1.02721	down
	5-O-Caffeoylshikimic acid	2268100	1802300	2383300	176930	1211100	657590	0.316969	-1.65759	1.57981	down
	3-hydroxybenzaldehyde	55340	57098	47207	9	9	51851	0.324902	-1.62192	1.21168	down
	3-Guanidinopropionic acid	21298	21506	17834	4915.6	7057.5	7807.9	0.326215	-1.61611	1.68327	down
	Galloylisorhamnetin	98326	113500	54186	55032	11291	21946	0.331823	-1.59151	1.35703	down
	2,3-Dihydroxy-3-Methylbutanoic Acid	1525400	669090	901590	238470	300920	488460	0.331984	-1.59081	1.36022	down
	5-Hydroxyindole-3-acetic acid	39989	25583	62433	11931	13824	18526	0.345932	-1.53144	1.36719	down
	L-Cystine	61193	56844	85391	44278	10297	18375	0.358604	-1.47954	1.4518	down
	Ditartaroyl-hydroxycoumarin	87328	63012	98246	34766	25646	28948	0.359473	-1.47604	1.59829	down
	Eriodictyol-3'-O-glucoside*	652830	787730	266200	278190	233890	113190	0.366349	-1.44871	1.26608	down
	Di-O-Glucosylquinic acid	1478700	2407600	2215500	586700	891080	798720	0.373087	-1.42242	1.56831	down
	3-Hydroxycinnamic Acid*	107800	110440	144980	44541	64815	30798	0.385865	-1.37383	1.60788	down
	Pinocembrin-7-O-(2''-O-arabinosyl)glucoside	29405	19375	34607	25069	3114.2	4114.8	0.387327	-1.36838	1.21019	down
	Trans-Citridic acid*	20058000	15213000	20827000	9880900	7129700	5045200	0.393166	-1.34679	1.60435	down
	Androsin	2172600	3737200	1684700	1192000	756770	1040800	0.393649	-1.34502	1.3139	down
	Pyrocatechol	82940	67206	212540	85524	42492	21990	0.413597	-1.2737	1.00963	down
	4-O-p-Coumaroylquinic acid	16939000	15668000	14140000	5639600	8099700	6300400	0.428684	-1.22201	1.67992	down
	4-Nitrophenol	21327000	15474000	21688000	12023000	7776400	5308800	0.429281	-1.22001	1.53859	down
	Coniferyl alcohol	1434900	1923100	2473200	935830	853590	716560	0.429754	-1.21842	1.51478	down
	Trans-5-O-(p-Coumaroyl)shikimate*	65235	156040	49846	37086	56645	24056	0.434444	-1.20276	1.02749	down
	3-Hydroxy-3-methylpentane-1,5-dioic acid	669590	255890	336770	190690	160110	209930	0.444231	-1.17062	1.15877	down
	1,3,5-Benzenetriol	199270	247860	579650	193410	162940	106630	0.450905	-1.14911	1.06478	down
	Dihydrokaempferol-7-O-glucoside*	513480	579530	182480	274140	209740	99599	0.457455	-1.1283	1.11844	down
	2-Hydroxycinnamic acid*	61383	67757	104090	31914	43028	33262	0.463937	-1.108	1.45508	down
	Phosphoenolpyruvate	1364400	2049200	2165100	1225500	670400	693590	0.464174	-1.10726	1.45799	down
	N',N'',N'''-p-Coumaroyl-cinnamoyl-caffeoyl spermidine	18420	22684	12073	8440.5	2963.4	13945	0.476689	-1.06888	1.21442	down
	3-Phospho-D-glyceric acid	1539800	2766700	3522600	1824800	991260	921860	0.477439	-1.06661	1.24911	down
	4-O-Glucosyl-4-hydroxybenzoic acid	172700	337930	264270	159150	74687	139380	0.481632	-1.054	1.32124	down
	Stearic Acid	30161000	39968000	43393000	26946000	5893700	22963000	0.491558	-1.02457	1.3265	down
	1-O-p-Coumaroylquinic acid	18852000	13795000	14180000	3003200	9474100	10647000	0.493824	-1.01793	1.40234	down
	Pinocembrin-7-O-rutinoside	679860	105670	8157.4	41402	2399.6	9	0.0551988	-4.17922	0.873	insig
	Pinocembrin-7-O-neohesperidoside	659250	78938	11353	37800	4935	4063.4	0.0624361	-4.00148	0.844215	insig
	N-α-Acetyl-L-ornithine	569420	157130	7093.6	5260.9	11966	90617	0.146998	-2.76613	0.888326	insig
	Isoguanine	175880	221420	2926300	212530	155130	209780	0.173739	-2.525	0.789049	insig
	Guanine	644450	890940	9164900	849970	680610	657180	0.204458	-2.29012	0.793674	insig
	Pinoresinol-4,4'-O-di-O-glucoside	58318	55029	299920	74389	8286.6	12071	0.229262	-2.12493	0.928674	insig
	Quercetin-7-O-(6''-malonyl)glucoside*	11872	482280	62481	44670	19952	68775	0.23965	-2.061	0.72061	insig
	L-Arginine	9510300	4616000	231700	200750	271060	3121700	0.250279	-1.99839	0.900766	insig
	Chrysin-7-O-glucoside	2257100	269670	134120	457440	37084	317690	0.305241	-1.71198	0.681557	insig
	Homoarginine	356310	353040	5189.5	3920.6	44248	191830	0.335879	-1.57399	0.877376	insig
	N-Monomethyl-L-arginine	1646400	1881000	22842	15427	132610	1071500	0.343508	-1.54158	0.838517	insig
	3,4,5-Trimethoxyphenyl-1-O-Glucoside	4612500	2274700	15554000	1680000	4255800	1909000	0.349571	-1.51634	0.892479	insig
	Quercetin-3-O-(6''-malonyl)galactoside*	2817.5	472030	70578	58390	31032	122260	0.388104	-1.36548	0.586843	insig
	Quercetin-3-O-(6''-acetyl)galactoside	2832.5	178860	10798	16493	6775.8	51924	0.390631	-1.35612	0.52324	insig
	D-Panthenol	9	9	4073.6	1737.5	9	9	0.42905	-1.22078	0.444456	insig
	Chrysin	125580	25956	16288	25230	9649.4	39638	0.444021	-1.1713	0.666273	insig
	L-Citrulline	8207100	2326500	4675800	40123	2136700	5436900	0.500593	-0.998289	0.822812	insig
	Pinobanksin*	42260	38167	65806	47839	16834	8641.1	0.501351	-0.996106	1.09233	insig
	Naringenin (5,7,4'-Trihydroxyflavanone)*	47382	39089	69526	53745	15494	9010.7	0.50161	-0.995361	1.05003	insig
	Gluconic acid	2034600	2059100	1779600	1081400	753600	1126600	0.504248	-0.987795	1.63205	insig
	Gallocatechin*	7278600	3098700	18801000	13686000	895990	238970	0.507945	-0.977257	0.595846	insig
	2,4,6,4'-Tetrahydroxy-stilbene-2-O-D-glucoside	298510	165640	176770	112400	85903	129840	0.511987	-0.96582	1.29888	insig
	5-O-Feruloyl quinic acid glucoside	3143400	1072200	6302700	2315900	927720	2184700	0.516083	-0.954324	0.814099	insig
	4-Oxo-9Z,11Z,13E,15E-Octadecatetraenoic Acid	23958	44130	43500	13611	20071	25092	0.526705	-0.924932	1.32303	insig
	Turanose	1157500	1061600	1591400	945080	469330	597710	0.528046	-0.921264	1.38891	insig
	Gallocatechin-catechin-catechin	121800	127410	169950	165180	41798	15222	0.530108	-0.915642	0.950954	insig
	LysoPE 20:2(2n isomer)	235680	69760	45216	51517	51141	83230	0.530115	-0.915623	0.698447	insig
	3-Dehydrosphinganine	14670	11371	16154	10052	5663.2	6718.1	0.531658	-0.91143	1.47689	insig
	4-Hydroxybenzyl Alcohol	12075	9182.4	108720	57521	11709	9	0.5327	-0.908604	0.458865	insig
	3'-Adenylic Acid	14316	8726.8	29435	9112.1	7633.9	11296	0.534359	-0.904118	0.946198	insig
	Caffeoyl-p-coumaroyltartaric acid	116360	68388	103900	83989	32279	38043	0.534599	-0.90347	1.2203	insig
	Vanillic acid-4-O-glucoside	51014	61765	42664	37323	24266	22800	0.542894	-0.881259	1.45691	insig
	Epigallocatechin*	5499000	2200100	12889000	10452000	636610	154350	0.54609	-0.872789	0.543413	insig
	S-Adenosyl-L-methionine	241520	258100	264140	135520	163930	122620	0.552621	-0.855637	1.68604	insig
	O-Phosphocholine	602920	1166700	649050	514150	281960	548500	0.555929	-0.847026	1.12657	insig
	L-Glycyl-L-phenylalanine	49968	47754	44712	23005	26384	29948	0.557009	-0.844228	1.67388	insig
	(-)-Secoisolariciresinol 4-O-glucoside	12408000	9337300	14130000	8692100	5540700	5900800	0.561211	-0.833386	1.43688	insig
	1-O-Feruloyl-D-Glucose	612910	188110	430760	307120	207390	183160	0.566392	-0.820128	0.9787	insig
	N-Feruloylagmatine	17770	28857	122060	92597	9	2987.7	0.566693	-0.819361	0.442305	insig
	N-Acetylputrescine	15917	8511.9	22429	13102	6627.7	7160.4	0.573865	-0.801217	1.0203	insig
	L-Prolyl-L-Phenylalanine	42566	25585	45109	20807	19754	24578	0.575128	-0.798045	1.35761	insig
	Adenosine 5'-monophosphate	2170300	2504100	3080000	2013100	1246300	1200900	0.575196	-0.797874	1.4186	insig
	N-Acetyl-D-mannosamine	46174	54609	84435	35192	26876	44618	0.576002	-0.795853	1.23411	insig
	p-Coumaraldehyde	9797.7	6368.4	15417	6004.2	5092.3	7243.8	0.5807	-0.784136	1.09305	insig
	Luteolin-7-O-(2''-O-rhamnosyl)rutinoside*	2774.4	23942	28625	9	15628	16649	0.583397	-0.77745	0.661118	insig
	Olivil-4'-O-glucoside	149330	193040	224950	126050	67316	137850	0.583826	-0.77639	1.33537	insig
	Esculetin-7-O-glucoside*	896600	4458000	10191000	1151900	5270200	2714100	0.587703	-0.76684	0.618117	insig
	Syringic acid-4-O-(6''-feruloyl)glucoside	16100	5995.9	9862.5	9836.4	3630.3	5324.6	0.587993	-0.76613	0.901222	insig
	Guanosine 3',5'-cyclic monophosphate	24633	22285	18522	8722.9	18447	11416	0.589638	-0.762099	1.39619	insig
	S-(Methyl)glutathione	55518	59667	29615	34000	38979	12492	0.590269	-0.760555	1.08058	insig
	5,7,4'-Trihydroxyisoflavone-7-O-galactoside-rhamnose	116770	1938400	1443000	82145	1305300	679750	0.590936	-0.758926	0.621923	insig
	2,5-Dihydroxybenzaldehyde*	346630	395720	643740	312000	228120	289860	0.598792	-0.739872	1.2021	insig
	4-Methoxycinnamic acid	16206	9678.1	12626	3223.2	11479	8466.4	0.601624	-0.733066	1.13351	insig
	(+)-Isolariciresinol-9-O-glucoside	2400400	2914600	2756100	2042400	1137300	1679500	0.602049	-0.732046	1.47562	insig
	4-Hydroxybenzoic acid*	519050	685870	1067600	555490	346540	471900	0.604584	-0.725984	1.12328	insig
	Citraconic acid	99314	24628	36235	35151	31974	29913	0.605817	-0.723045	0.707003	insig
	Caffeic acid	231980	395080	1350800	130490	787250	281470	0.606317	-0.721856	0.570647	insig
	4-Hydroxy-3,5-diisopropylbenzaldehyde	7139.5	12326	16714	7665.5	7213.8	7152.8	0.608966	-0.715565	1.12502	insig
	2,4-Dinitrophenol	49048	50040	54797	29287	37549	27659	0.614062	-0.703543	1.64188	insig
	Pyruvic acid	17405	28400	20455	10124	15640	15350	0.620495	-0.688508	1.29226	insig
	2'-Deoxycytidine-5'-monophosphate	9	14383	20087	5674.6	6695.5	9039.5	0.620946	-0.68746	0.590856	insig
	Isolariciresinol-9'-O-glucoside	2856300	1337100	4553100	2602500	1094500	1745000	0.622192	-0.684569	0.810027	insig
	p-Coumaric acid	36725	41745	41017	25363	31800	17231	0.622612	-0.683595	1.50179	insig
	L-(-)-Malic acid*	1071800	2586000	1169200	378610	1458900	1194600	0.628156	-0.670805	0.794053	insig
	Succinic anhydride	49906	74037	82324	61453	42834	25426	0.62886	-0.66919	1.15304	insig
	4-Oxoretinol	10275	14346	14030	9761.1	6445.5	8134.1	0.629756	-0.667135	1.41016	insig
	Methyl 7,10-hexadecadienoate	2852000	5695100	2357200	830650	3292600	2817900	0.636552	-0.651651	0.798546	insig
	1-α-Linolenoyl-glycerol-3-O-glucoside	414260	387670	287340	233940	253230	206660	0.636968	-0.650707	1.46348	insig
	Acacetin-7-O-glucoside (Tilianin)*	212050	163990	547150	201200	106150	282890	0.639348	-0.645326	0.669529	insig
	Quinacyl syringic acid	243080	267840	267640	199820	102720	196310	0.640734	-0.642202	1.37708	insig
	Esculin (6,7-DihydroxyCoumarin-6-glucoside)*	845630	3508700	9200100	1072500	4561000	3072800	0.642321	-0.638633	0.531643	insig
	2-Aminoethylphosphonate	23655	18910	34447	17268	18746	13868	0.647717	-0.626564	1.2004	insig
	3-Hydroxy-4-isopropylbenzylalcohol-3-O-glucoside	2712400	10238000	3987100	3097600	3184800	4767900	0.652416	-0.616135	0.641029	insig
	Coniferaldehyde	39971	59252	68652	47635	41864	21209	0.659467	-0.600628	1.10566	insig
	3-Dehydro-L-Threonic Acid*	20924000	40280000	17472000	6406800	24722000	20933000	0.661724	-0.595698	0.772163	insig
	Scopoletin-7-O-glucoside (Scopolin)	303050	494400	1219300	83954	688710	567370	0.664452	-0.589763	0.583925	insig
	Adipic Acid	126090	288230	186320	218960	72125	109130	0.666314	-0.585725	0.761462	insig
	2-Linoleoylglycerol*	30130	32347	11592	11112	17633	20636	0.666689	-0.584914	0.849584	insig
	Glucose-1-phosphate*	1308700	1451700	1128400	874530	808060	912740	0.667386	-0.583407	1.55377	insig
	N-Acetyl-L-phenylalanine	89263	56384	53983	12789	56274	64228	0.66769	-0.582749	0.858995	insig
	Dihydroactinidiolide	161270	310700	419400	215400	197230	184460	0.669857	-0.578076	0.949259	insig
	Spermidine	58324	51259	39624	31910	35607	33045	0.673976	-0.56923	1.41895	insig
	D-Glucosamine 1-phosphate	12753	18912	14196	11749	8604.9	10564	0.674165	-0.568825	1.30389	insig
	4-Acetamidobutyric acid	103220	99616	115340	46229	84202	84949	0.676921	-0.562941	1.36932	insig
	N-Acetyl-L-threonine	136910	149240	224680	125140	101070	121660	0.68099	-0.554295	1.1907	insig
	Tababiphenyl C	283410	165030	407020	265020	178270	139920	0.68175	-0.552685	0.864825	insig
	9-Oxononanoic acid	7339.2	11819	12654	5615.8	10074	6056.8	0.683593	-0.54879	1.08676	insig
	D-Glucose 6-phosphate*	1228900	1429600	1123500	843230	794280	959180	0.686592	-0.542476	1.515	insig
	D-Glucosamine	1466200	1828100	1250400	1393400	788950	941370	0.687332	-0.54092	1.16088	insig
	Quercetin	276420	527620	405310	300980	202350	329480	0.688643	-0.538173	1.02301	insig
	Salicylic acid-2-O-glucoside	10056000	1399200	5236200	5692400	2630200	3240700	0.69277	-0.529552	0.513727	insig
	2-Deoxyribose-1-phosphate	405180	1458800	650950	541970	538980	675050	0.69823	-0.518225	0.619441	insig
	Guanosine 5'-monophosphate	19626	29718	46517	22709	21047	23356	0.700097	-0.514373	0.904354	insig
	2-Furanoic acid	95070	112640	215120	114190	119980	63305	0.703533	-0.507309	0.800099	insig
	Putrescine	698990	284550	130670	171750	228600	385120	0.704957	-0.504393	0.485185	insig
	D-Fructose 6-phosphate*	587020	659220	527630	418780	400430	434700	0.706878	-0.500466	1.55726	insig
	Vanillic acid	29511	28605	41205	26348	15946	28316	0.710927	-0.492226	1.10113	insig
	N-Glycyl-L-leucine*	91250	88621	97630	49468	75834	72268	0.711961	-0.490129	1.46559	insig
	Undecylic Acid	363650	409160	402710	299350	315050	223290	0.712612	-0.488811	1.51752	insig
	4-Hydroxybenzaldehyde	415250	337860	454630	308250	233040	320820	0.713821	-0.486366	1.35619	insig
	Anchoic Acid	380090	382940	271200	326590	187010	227950	0.717007	-0.479941	1.10557	insig
	Sinapoyl malate	93126	322330	49656	109280	157190	70670	0.724858	-0.46423	0.406247	insig
	2-(Formylamino)benzoic acid	108000	163040	114510	53925	164510	62995	0.729944	-0.454142	0.736895	insig
	Methyl 6-O-galloyl-glucoside	30170	13702	24250	24306	10993	15347	0.74346	-0.427672	0.7106	insig
	Caffeic aldehyde	105640	150710	196280	127780	105520	103220	0.743477	-0.42764	1.00041	insig
	1-Linoleoylglycerol*	12012	15336	5236.1	6535.9	8553.1	9232.6	0.746425	-0.42193	0.691962	insig
	Quercetin-3,4'-O-di-glucoside	24363	35490	34469	29113	15458	25936	0.747514	-0.419828	0.982569	insig
	D-Fucose	767320	1129100	1018100	853600	758620	567210	0.747784	-0.419307	1.15679	insig
	L-Saccharopine	39196	52764	83805	47132	41991	43019	0.751811	-0.411559	0.836213	insig
	6,7-Dimethoxy-4-methylcoumarin	35814	64720	28336	35335	27675	34157	0.753992	-0.407378	0.70383	insig
	Quercetin-3',4'-dimethyl ether	1146200	752400	890440	686180	538990	881630	0.755385	-0.404715	1.00744	insig
	5'-Deoxy-5'-(methylthio)adenosine	3494500	4345100	3639200	1993700	3455100	3225100	0.755645	-0.404219	1.1674	insig
	7-O-Galloyl-D-sedoheptulose	44585	47408	44354	29715	41262	32502	0.758939	-0.397945	1.46637	insig
	NG,NG-Dimethyl-L-arginine	251750	286860	95989	76561	127040	279140	0.760702	-0.394596	0.472553	insig
	3-Hydroxypropyl palmitate glc-glucosamine	9183300	8534100	6285700	6319600	6502500	5511800	0.763814	-0.388707	1.22593	insig
	Eicosadienoic acid	428280	310500	243850	221660	217310	313140	0.765405	-0.385705	0.883473	insig
	Vitexin-2''-O-glucoside	24305	55485	18413	9	54734	20959	0.770873	-0.375436	0.3583	insig
	Genistein-7-O-Glucoside (Genistin)	307740	226880	244050	199610	319780	83035	0.773659	-0.37023	0.688407	insig
	O-p-Coumaroyl-O-salicyloyl quinic acid	13164	12058	16158	18003	10694	3379.4	0.775167	-0.367421	0.576074	insig
	13S-Hydroxy-9Z,11E,15Z-octadecatrienoic acid	6126.8	13499	25467	9194.4	7969	17803	0.775432	-0.366928	0.43479	insig
	4-O-Glucosyl-3,4-dihydroxybenzyl alcohol	667200	470780	838800	736930	367610	428900	0.775726	-0.366381	0.722444	insig
	Galangin-7-O-glucoside*	23074000	19450000	23278000	26453000	6570400	18089000	0.776761	-0.364458	0.614963	insig
	β-Nicotinamide mononucleotide	33999	36351	38614	45651	20152	18872	0.777092	-0.363844	0.694739	insig
	Dihydrocharcone-4'-O-glucoside*	7828400	8131000	9204200	7039200	7288900	5260500	0.77845	-0.361324	1.35477	insig
	L-Glycyl-L-isoleucine*	83175	64818	72707	45141	58095	68812	0.779556	-0.359276	1.18121	insig
	Phloretin-2'-O-glucoside (Phlorizin)*	5956600	6044700	6572500	5423200	5259000	3806200	0.780045	-0.358371	1.35855	insig
	Dibutyl phthalate	16744000	16042000	18170000	16481000	12435000	10857000	0.780536	-0.357463	1.23722	insig
	3-O-Feruloylquinic acid	6441700	6006400	10895000	2471400	4814700	11151000	0.789831	-0.340384	0.447529	insig
	Isohemiphloin*	244430	265850	842870	591340	278090	200120	0.790415	-0.339318	0.351299	insig
	Phthalic anhydride	743070	745500	861080	793250	581050	483930	0.790854	-0.338517	1.09171	insig
	Procyanidin B3	174690	188680	94705	161360	135800	65254	0.791167	-0.337945	0.62093	insig
	1,5-Anhydro-D-glucitol	1373600	2090600	1704800	1633100	1351900	1130000	0.796092	-0.328993	0.976435	insig
	Isorhamnetin-3-O-rutinoside-4'-O-glucoside	96350	116160	201300	159350	102580	68505	0.798519	-0.324602	0.55073	insig
	Octadeca-11E,13E,15Z-trienoic acid	3638900	3446600	3961900	3739300	2748500	2334600	0.798595	-0.324464	1.09947	insig
	N-Glucosyl-p-coumaroylputrescine	29858	33838	23591	27194	21447	21146	0.799512	-0.322808	1.06609	insig
	Apigenin-6,8-di-C-glucoside	108900	251950	68266	9	276290	67316	0.800751	-0.320575	0.281591	insig
	Quillaic acid	5268600	7255600	5474800	4416200	3949400	6138800	0.805845	-0.311426	0.894925	insig
	Caffeoylnicotinoyltartaric acid	2904300	2790500	3170900	1637200	2522800	2984900	0.805904	-0.311321	0.999497	insig
	Dehydroascorbic acid	5689500	6433800	7473900	5204400	5569400	5054500	0.807682	-0.308141	1.32619	insig
	Sorbitol-6-phosphate	26411	29923	28001	27925	16311	24027	0.809427	-0.305028	0.9925	insig
	Chrysoeriol-7-O-glucoside	954460	623560	565600	682160	485610	575010	0.813008	-0.298659	0.744503	insig
	N',N''-Diferuloylspermidine	793800	273990	533410	739880	142630	421650	0.814489	-0.296033	0.329966	insig
	Kaempferol-3-O-(6''-malonyl)glucoside*	240830	1259800	1140200	682980	503160	970490	0.816649	-0.292213	0.374411	insig
	Aminomalonic acid	399780	393330	457040	392640	339630	288790	0.81675	-0.292034	1.25604	insig
	3,4,5-Tricaffeoylquinic acid	206480	182050	135800	102140	132760	193420	0.81689	-0.291786	0.720855	insig
	Nicotinamide	333180	425840	440710	296670	373790	311190	0.818226	-0.289429	1.17048	insig
	4-Guanidinobutyric acid	944560	696540	310550	383820	769840	443400	0.818313	-0.289276	0.465332	insig
	Kaempferol-3-O-(6''-malonyl)galactoside*	229550	1158500	1070300	684770	480910	849760	0.819834	-0.286595	0.380518	insig
	2-Hydroxyoleanolic acid*	273540	348370	330460	275970	266130	239950	0.821162	-0.284261	1.29789	insig
	5,7,4'-Trihydroxyisoflavone-7-O-galactoside*	23049000	17996000	23760000	27966000	7006400	18298000	0.822011	-0.282771	0.456957	insig
	Genkwanin (Apigenin 7-methyl ether)*	5973.9	4578.6	51696	9716.7	17115	24422	0.823372	-0.280383	0.212871	insig
	Thymine	52918	96484	130220	75718	96017	59717	0.827732	-0.272765	0.563634	insig
	4-Pyridoxic acid-O-glucoside	110840	58133	65768	88486	35407	71019	0.830328	-0.268247	0.445074	insig
	2,3-Dihydroxybenzoic Acid*	486700	695550	992880	1005400	476490	324490	0.83047	-0.268	0.398974	insig
	Dicaffeoylshikimic acid	36963	83691	53448	71250	56314	17632	0.833971	-0.261931	0.389742	insig
	Diethyl phosphate	185030	220780	157520	158520	160370	151530	0.83507	-0.260031	1.09721	insig
	Matairesinol	636650	1602700	380680	1101500	327250	779320	0.842765	-0.246797	0.2295	insig
	Luteolin-3'-O-glucoside*	2943100	4816400	7565100	3387500	4781800	4811100	0.84703	-0.239515	0.479225	insig
	Succinic acid*	9588800	9729100	10696000	9910200	8192000	7433300	0.850789	-0.233126	1.16236	insig
	Methylmalonic acid*	9419100	9237700	10559000	9656700	7940400	7282400	0.851577	-0.231791	1.13565	insig
	Glutaric acid	49994	58302	63142	65501	42055	38616	0.852623	-0.23002	0.695896	insig
	3-Methyl-2-Oxobutanoic acid	37616	45058	40089	39361	30907	34592	0.854166	-0.227411	1.12853	insig
	5-O-p-Coumaroylquinic acid O-glucoside	44898000	22695000	18011000	27687000	20617000	25233000	0.859037	-0.219208	0.373782	insig
	3,4-Dihydroxybenzoic acid (Protocatechuic acid)*	444480	606250	978150	958930	434630	350820	0.859775	-0.217969	0.31596	insig
	N-Lauryldiethanolamine	55086	58298	49455	65434	45570	29329	0.86179	-0.214592	0.5585	insig
	LysoPC 20:2(2n isomer)*	127050	53878	31240	54217	34915	93756	0.861996	-0.214247	0.217557	insig
	Picein (4-Acetylphenyl-glucoside)	81386	66362	45198	58354	52763	56712	0.869824	-0.201205	0.610111	insig
	N-Acetyl-L-Arginine	63488	55834	26692	26330	49535	51449	0.87193	-0.197716	0.381758	insig
	3-Dehydroshikimic acid	449900	460590	753510	481390	504030	465930	0.872206	-0.19726	0.596869	insig
	2α-Hydroxyursolic acid*	293730	332810	269780	284280	255710	245070	0.87587	-0.191211	1.0998	insig
	N-Acetyl-L-tyrosine	85537	58688	166900	88819	18507	165700	0.877544	-0.188456	0.175643	insig
	Sodium Valproate	1356600	1543100	1096100	1163300	1090000	1257000	0.878497	-0.18689	0.841746	insig
	Luteolin-4'-O-glucoside*	2734600	4785900	6968600	3112900	4907200	4709400	0.878557	-0.186792	0.392919	insig
	Phenethylamine	26228	34275	33071	23441	32948	26079	0.881313	-0.182273	0.797145	insig
	Cinnamtannin A2	213260	211120	234350	153380	256940	171140	0.882699	-0.180007	0.685205	insig
	Acetylcholine	250180	234410	319690	334840	181310	194380	0.883436	-0.178802	0.444334	insig
	LysoPE 20:2	37611	28973	27617	25864	27646	30038	0.886912	-0.173137	0.798629	insig
	Luteolin-7-O-glucuronide	1354200	1027400	1187800	1111400	962540	1092200	0.887023	-0.172957	0.908057	insig
	Shikimic acid	2157000	1727700	2742000	1768400	2107000	2003400	0.887138	-0.172769	0.670248	insig
	Apigenin-5-O-glucoside*	5195900	3655000	5239400	4013700	6406900	2092600	0.888072	-0.171252	0.379523	insig
	Myristic Acid	14392000	8900700	11066000	14057000	8580800	7883400	0.888311	-0.170864	0.405334	insig
	Apigenin-6-C-glucoside (Isovitexin)	972590	766480	2510400	1704700	991070	1082200	0.889045	-0.169672	0.22868	insig
	Feruloylcholine	4407	3459.7	8156	5152.2	4832.7	4260.1	0.889051	-0.169662	0.361756	insig
	9,10,13-Trihydroxy-11-Octadecenoic Acid	18292	15945	12954	20843	7697.8	13491	0.890674	-0.167031	0.303441	insig
	Kaempferol-4'-O-glucoside*	2911400	4330100	6575000	3117900	4512400	4734100	0.894901	-0.1602	0.369314	insig
	3-O-(2-O-Acetyl-glucosyl)oleanolic acid	1315000	1724400	868510	1025800	800870	1689300	0.899706	-0.152474	0.265234	insig
	4-MethoxycinnaMaldehyde	65029	75394	62066	71230	51703	59326	0.900093	-0.151853	0.707912	insig
	3-O-p-Coumaroylquinic acid O-glucoside	42180000	20707000	17222000	26894000	20337000	24915000	0.900598	-0.151045	0.259817	insig
	Chlorogenic acid*	4963400	5545100	6868600	1850200	7423800	6378300	0.900743	-0.150813	0.31289	insig
	Tetra(dihydrocaffeoyl)spermine	9	4554.3	12594	8770.9	2350.2	4395.4	0.904367	-0.145019	0.106656	insig
	p-Coumaryl alcohol	228750	164560	143520	151790	124100	210210	0.905501	-0.143212	0.357937	insig
	Kaempferol-3-O-robinoside-7-O-rhamnoside (Robinin)*	3186.3	19429	16956	2906.7	14587	18348	0.90575	-0.142815	0.170079	insig
	Isomaltulose*	1090700	846510	825570	651210	1053400	802420	0.90743	-0.140141	0.524707	insig
	2,6-Di-t-butylphenol	1379300	1481800	1471200	1351800	1378400	1215600	0.910786	-0.134815	1.28206	insig
	2-α-Linolenoyl-glycerol-1,3-di-O-glucoside*	174260	173910	132310	158860	109660	170390	0.913482	-0.130551	0.438571	insig
	Catechin	3000700	2112500	1897200	1574800	2393000	2440300	0.914085	-0.1296	0.394984	insig
	Neochlorogenic acid(5-O-Caffeoylquinic acid)*	5149700	5849600	7975700	1844600	8915500	6602700	0.915036	-0.1281	0.251742	insig
	Urocanic acid	1117800	736840	978380	786850	881470	924000	0.915038	-0.128097	0.562987	insig
	1-Linolenoyl-rac-glycerol-diglucoside	3873500	3741000	2461400	2312800	4216300	2692100	0.915174	-0.127882	0.361752	insig
	Indole-3-carboxylic acid	28700	19499	21417	19242	21431	23104	0.916126	-0.126383	0.529252	insig
	Biochanin A*	8897.5	6300	32158	12347	12573	18520	0.917317	-0.124508	0.143525	insig
	Trehalose 6-phosphate	44913	51078	36521	45007	41599	35109	0.918521	-0.122616	0.562152	insig
	Cocamidopropyl betaine	17969	15843	20870	24374	9017.2	16932	0.920288	-0.119842	0.221912	insig
	L-Glycyl-L-proline	25749	38395	46953	22084	55850	25325	0.929449	-0.105552	0.236433	insig
	Isoscutellarein*	6455.1	4942.1	9251.2	9612.9	5344.3	4260.2	0.930697	-0.103617	0.192158	insig
	LysoPC 12:0	3886.8	2718.7	2365.8	3613.3	3388.6	1367.8	0.932942	-0.100141	0.215821	insig
	D-(+)-Sucrose*	3401400	2933400	2029100	2011800	2879700	2922000	0.934193	-0.0982069	0.315441	insig
	3-Methylxanthine	13429	15478	13841	18433	11399	10148	0.935248	-0.0965785	0.270519	insig
	N6-Acetyl-L-lysine	160330	87400	139520	117060	131040	115030	0.937715	-0.0927791	0.326244	insig
	Uracil	223580	264220	267910	221350	216810	270670	0.937966	-0.092393	0.550354	insig
	13-Hydroxy-6,9,11-octadecatrienoic acid	63970	59172	91357	50747	70452	80054	0.938247	-0.0919606	0.30556	insig
	O-Acetylserine	223420	371160	319000	193970	320790	342570	0.938429	-0.0916804	0.268852	insig
	10,16-Dihydroxypalmitic acid	11647	22178	14756	11120	18766	15783	0.940059	-0.089177	0.237481	insig
	Scopoletin-7-O-glucuronide	296190	273740	494490	183500	342200	476060	0.941132	-0.0875306	0.178049	insig
	Melibiose*	687330	843380	574470	481300	705840	794760	0.94144	-0.0870594	0.288932	insig
	Cis-Aconitic acid*	13813000	9892300	16406000	10751000	12516000	14516000	0.941954	-0.0862715	0.315266	insig
	3-Hydroxyoctadecanoic Acid	5232600	4607100	4781800	4468100	4593100	4857800	0.951954	-0.0710358	0.807514	insig
	D-Ribose	1123900	1016300	1310400	201170	2375000	727340	0.957373	-0.0628475	0.122468	insig
	Feruloylcholine glucoside	12578	10656	10201	13171	11121	7730.5	0.957754	-0.0622732	0.232278	insig
	1-α-Linolenoyl-glycerol-2,3-di-O-glucoside*	38954	35436	25163	45060	21807	28602	0.958977	-0.0604324	0.0998974	insig
	Uridine 5'-monophosphate	31199	31943	45052	38534	29297	36239	0.961883	-0.0560662	0.207201	insig
	LysoPC 16:1*	110100	114770	62840	37587	79843	160420	0.965729	-0.0503091	0.0564206	insig
	Riboflavin	78043	128350	45145	80288	84070	78978	0.967393	-0.0478266	0.0844259	insig
	Lactobiose*	902650	1029700	999750	729740	1106400	1002500	0.968125	-0.0467344	0.264826	insig
	LysoPE 18:2(2n isomer)*	1523500	1501700	1242600	1507100	1411800	1223100	0.970523	-0.043165	0.283238	insig
	Salicylic acid*	237440	350010	487230	386400	375860	281430	0.971164	-0.0422139	0.133679	insig
	Ferulic acid	70604	117190	180030	78894	126320	152610	0.972813	-0.0397655	0.0930694	insig
	Wogonin (5,7-Dihydroxy-8-Methoxyflavone)*	8277.5	4587.4	32246	11453	13014	19482	0.974243	-0.0376457	0.0493927	insig
	Pentadecanoic Acid	642930	350030	403530	595760	405730	359850	0.97483	-0.0367778	0.0720533	insig
	Cytosine	161860	194720	242160	145910	228970	211570	0.979474	-0.0299215	0.141497	insig
	Tyrosol	12716	25827	33209	27362	22336	20724	0.981464	-0.0269928	0.0652948	insig
	Quercetin-3-O-(2''-O-galactosyl)glucoside	330730	117610	190450	384720	141750	100670	0.981762	-0.0265542	0.0115792	insig
	24,30-Dihydroxy-12(13)-enolupinol	27141	19136	25787	20843	12265	37663	0.982058	-0.0261204	0.00980036	insig
	Rosmarinic acid-3'-O-glucoside	1699300	2001900	1397900	1550200	1465100	1999400	0.983448	-0.0240792	0.064621	insig
	α-Ketoglutaric acid	1084500	1051300	1586800	1787500	903450	994320	0.989972	-0.0145403	0.011842	insig
	13S-Hydroperoxy-6Z,9Z,11E-octadecatrienoic acid	23635	25737	52112	29269	30932	40360	0.990905	-0.0131814	0.0361718	insig
	Procyanidin C1*	5907100	5735000	5859600	3593600	7434600	6327400	0.991652	-0.0120938	0.0802369	insig
	Cinncassiol C1	53964	59550	35195	69760	47707	30549	0.99534	-0.00673883	0.000187152	insig
	Amentoflavone-7''-O-glucoside	713020	464930	659120	633970	577690	616960	0.9954	-0.0066513	0.027999	insig
	Palmitaldehyde	20684000	20264000	20221000	20249000	19662000	21185000	0.998807	-0.00172276	0.00024244	insig
	Cinnamtannin B1	570350	410210	384470	415760	470530	477420	0.999033	-0.00139578	0.00695831	insig
	6-O-Caffeoylarbutin*	1148400	1252900	504570	1043900	1200300	667320	1.00194	0.00280237	0.00228599	insig
	L-Cysteine	6730.7	7175.3	3219.8	13320	2700.3	1142.3	1.00215	0.00309674	0.0316305	insig
	Gambiriin A1	216410	153990	172810	274770	172630	97372	1.00288	0.00414252	0.0149922	insig
	LysoPC 15:0*	30029	29431	15868	18234	23638	33970	1.00682	0.00981078	0.0407234	insig
	Pyridoxal	139910	88879	79331	32263	171800	106480	1.00786	0.0113007	0.0263669	insig
	6-C-MethylKaempferol-3-glucoside	13305000	12049000	13590000	16275000	8402000	14580000	1.00804	0.0115489	0.0901184	insig
	2-Feruloyl-sn-glycerol	20609	20989	20984	19822	19717	23581	1.0086	0.0123494	0.148347	insig
	3-O-p-Coumaroylshikimic acid O-glucoside	908950	1112200	1058000	744720	1312900	1055000	1.01087	0.0155973	0.0079577	insig
	Dihydrocaffeoylglucose	224690	153300	125800	140690	175980	192900	1.01147	0.0164579	0.0525101	insig
	Gossypetin-8-O-glucoside	20206	95244	57787	71986	46675	56741	1.0125	0.0179181	0.0458682	insig
	Vanillin	2007700	3106400	2155100	2663500	2383800	2366800	1.01993	0.028475	0.133409	insig
	Diosmetin-7-O-galactoside	14420000	12535000	13662000	17344000	8986200	15212000	1.02278	0.0324939	0.157378	insig
	N-Acetyl-L-Glutamine	606530	857910	637610	614820	843080	692620	1.02306	0.0328886	0.106082	insig
	Methylenesuccinic acid	14394	23833	25731	16050	30110	19294	1.02339	0.0333565	0.028817	insig
	1-O-[(E)-Caffeoyl]-D-glucose	3296800	5537900	5481700	4007300	6521700	4137700	1.02447	0.0348755	0.0447861	insig
	6-Hydroxyhexanoic acid	9300.5	12720	11883	6197.4	14328	14241	1.02545	0.0362595	0.0561679	insig
	Dicaffeoylquinic acid-O-glucoside	138280	92862	102040	13060	183330	146040	1.02776	0.0394986	0.0113428	insig
	4-O-(6'-O-Glucosylcaffeoylglucosyl)-4-hydroxybenzyl alcohol	44799	86199	92855	125030	73402	31954	1.02918	0.0415014	0.0619785	insig
	N-Acetyl-D-glucosamine-1-phosphate	83328	47155	88113	79900	69049	76471	1.03122	0.0443485	0.147157	insig
	LysoPC 22:4	4849.2	4237	4709.3	2454.6	6302.3	5543	1.03656	0.0518073	0.0812283	insig
	Xanthosine	33105	62479	49587	37482	53233	59870	1.03729	0.0528248	0.136161	insig
	D-(-)-Arabinose	196790	235030	219320	86914	421500	167920	1.03869	0.0547681	0.0151021	insig
	Bilobetin-7-O-glucoside	158140	515010	257200	231400	360410	375450	1.03967	0.0561302	0.0883978	insig
	Uridine 5'-diphospho-D-glucose	1434900	1578200	1152600	1632600	1162200	1541100	1.04086	0.0577725	0.307767	insig
	p-Coumaric acid-4-O-glucoside	1947600	1458900	1289000	2443400	1080500	1363600	1.04089	0.0578179	0.159599	insig
	Genistein-8-C-glucoside	522120	492710	1342600	1148200	619990	692880	1.04396	0.0620708	0.0953754	insig
	9-Hydroperoxy-10E,12,15Z-octadecatrienoic acid	7937.4	9452.4	20579	10294	12752	16665	1.04589	0.0647243	0.100548	insig
	Isoscopoletin (6-Hydroxy-7-Methoxycoumarin)	23645	28936	65284	41257	44511	38054	1.05054	0.0711323	0.105397	insig
	Inositol	759900	811000	417410	909980	482410	699030	1.05186	0.0729401	0.217365	insig
	D-(+)-Trehalose*	336560	516310	354610	288530	492110	491130	1.05324	0.0748385	0.190224	insig
	2-Hydroxybenzaldehyde (Salicylaldehyde)	151440	120070	163300	225240	117570	115780	1.05469	0.0768198	0.199912	insig
	L-Homocystine	11214	12529	8845.8	11971	8305.2	14181	1.05733	0.0804292	0.31559	insig
	Kaempferol-3-O-(6''-acetyl)glucoside	87337	380770	319360	294090	205330	333940	1.05828	0.0817204	0.154625	insig
	Uridine 5'-diphosphate	51883	29679	83003	67245	47142	60222	1.06103	0.0854704	0.176735	insig
	LysoPC 18:2(2n isomer)	10056000	8816400	7662900	10132000	8724800	9317600	1.06177	0.086472	0.589329	insig
	6-O-Galloyl-glucose	224360	231600	229750	305520	154090	268840	1.06233	0.0872314	0.321569	insig
	Vitexin-2''-O-rhamnoside	30031	43256	37946	39838	47692	31116	1.06664	0.0930786	0.304128	insig
	Procyanidin B1	2215600	1899900	2018100	2106100	2255000	2194600	1.06882	0.0960158	0.96249	insig
	Lauric acid	6182.4	6148	7466.8	9053.3	6864.4	5250	1.06923	0.0965681	0.326393	insig
	Galactinol*	3033800	3250500	1969300	2129900	2975700	3735300	1.07116	0.0991697	0.281689	insig
	LysoPE 20:3(2n isomer)*	630760	487680	402070	486410	493240	651660	1.07287	0.101476	0.386797	insig
	NADP (Nicotinamide adenine dinucleotide phosphate)	157180	200210	195620	195680	172690	225130	1.07322	0.101942	0.571527	insig
	Cytidine 5'-monophosphate(Cytidylic acid)	75825	77251	130500	193460	29127	81820	1.07346	0.102266	0.151144	insig
	N1,N8-Bis(sinapoyl)spermidine	9077800	7103900	10701000	4818800	7211100	16870000	1.07504	0.104386	0.162687	insig
	Choline Alfoscerate	1656300	1965300	1984500	3469600	734080	1840700	1.07818	0.108597	0.202761	insig
	6-Hydroxykaempferol-7-O-glucoside*	38174	28682000	149060	2827700	28098000	280640	1.08095	0.112306	0.0209445	insig
	D-Glucose	5487700	6812600	3793900	4428600	5948000	7041900	1.08228	0.11408	0.331078	insig
	2-Amino-3-methoxybenzoic acid	115400	83815	69063	32157	151650	106580	1.08241	0.114248	0.129316	insig
	Sciadopitysin	8199200	8824600	8522900	8545000	10524000	8669800	1.08581	0.118768	0.781717	insig
	1-O-Vanilloyl-D-Glucose	3395200	3073000	3070200	4580400	2660600	3126000	1.08687	0.120179	0.434383	insig
	3,4-Dihydroxybenzeneacetic acid	37339	36945	53607	81100	20516	37723	1.08951	0.123684	0.209477	insig
	D-Xylonic acid	9131900	8065300	8543500	6942800	9632600	11481000	1.08996	0.124279	0.464388	insig
	D-Fructose-1,6-biphosphate	36107	45341	56527	70657	41008	38736	1.09006	0.124407	0.313113	insig
	12-Hydroxydodecanoic acid	9385.9	5030.4	8337	12438	7279.3	5100.7	1.09074	0.125311	0.239816	insig
	Cinncassiol B-19-O-glucoside	15158	4750.4	16065	12874	13840	12548	1.09142	0.126203	0.23742	insig
	LysoPC 15:0(2n isomer)*	29412	42454	21153	19773	33119	48631	1.09142	0.126209	0.242751	insig
	Catechin-catechin-catechin*	848890	763700	947760	605330	1487400	715900	1.09697	0.133526	0.190428	insig
	Nicotinic acid adenine dinucleotide	76842	89612	103280	136330	98317	61779	1.09896	0.136135	0.327504	insig
	Isopentenyladenine-7-N-glucoside	179670	161070	169560	212490	182050	167090	1.10059	0.138274	0.889755	insig
	4-Hydroxy-2-Oxopentanoic Acid	10828	31215	6820.9	17483	13598	22778	1.10222	0.140418	0.206357	insig
	1-O-(3,4-Dihydroxy-5-methoxy-benzoyl)-glucoside	16833	39004	46718	40030	44387	29317	1.109	0.149266	0.288894	insig
	Cinnamtannin B2	224330	196820	258500	213910	361330	179180	1.11001	0.150576	0.300446	insig
	Bartsioside	5605600	4657000	3540300	4396800	2611200	8358900	1.11331	0.154855	0.290158	insig
	Procyanidin B2	732920	865000	739880	658870	1077000	868740	1.11413	0.155916	0.52311	insig
	LysoPC 20:2*	94490	77413	60823	90190	71696	97871	1.11615	0.15853	0.628588	insig
	DL-2-Aminoadipic acid	462380	538160	472960	529520	435200	682770	1.11808	0.161023	0.657147	insig
	Chlorogenic acid methyl ester	26836	51726	57767	25416	75083	52142	1.11965	0.16305	0.223281	insig
	(2R,3S)-3-methylmalic acid*	234650	344430	210280	180370	450060	255210	1.12197	0.166037	0.258254	insig
	Sciadopitysin-5-O-glucoside	42780	30081	15735	16669	26602	56236	1.12315	0.167556	0.237672	insig
	Hexadecanedioic acid	83405	54389	117690	107130	88727	91178	1.1235	0.167994	0.450311	insig
	1-α-Linolenoyl-glycerol*	49306	47024	21771	33773	45280	54332	1.12941	0.175575	0.411722	insig
	Muconic acid	142930	83086	93741	161230	65199	137000	1.13658	0.184698	0.406597	insig
	2-α-Linolenoyl-glycerol*	89471	62865	23676	48551	61531	90273	1.1383	0.186885	0.320213	insig
	Coniferin	3713500	6798900	6660500	5701200	8714300	5152200	1.13945	0.188341	0.400152	insig
	Amentoflavone	3700000	3872900	4693800	4502900	5181500	4297600	1.13983	0.188824	0.95073	insig
	1-methylguanidine	9691.4	9656.4	6795.8	8080.5	8961	12818	1.14213	0.191732	0.600069	insig
	Phthalic acid	364070	318230	489600	653460	340710	350340	1.14729	0.198231	0.43909	insig
	2-Linoleoylglycerol-1-O-glucoside*	12093	17927	8217.6	14185	17977	12093	1.15737	0.210848	0.486761	insig
	Quinic Acid	11732000	14396000	6955700	6662900	17184000	14659000	1.16389	0.218959	0.37078	insig
	Quercetin-7-O-glucoside*	9001500	25983000	25048000	24589000	24807000	20752000	1.1685	0.224658	0.480308	insig
	Malonic acid	151450	160960	180260	255490	136680	184230	1.16995	0.226449	0.669323	insig
	Natsudaidain (3-Hydroxy-3',4',5,6,7,8-hexamethoxyflavone)	16721	14194	10365	17036	12562	18881	1.17439	0.231917	0.759438	insig
	Aromadendrin-7-O-glucoside	3112400	8550000	5388200	5482600	8940800	5602500	1.1745	0.232045	0.397709	insig
	6''-O-Malonylgenistin	3667	7312	11927	8508.6	4422.5	13980	1.17485	0.232476	0.334837	insig
	Citric Acid	5968900	13194000	6668400	3940100	15069000	11339000	1.17486	0.232486	0.288513	insig
	N-Oleoylethanolamine	46072	56098	39689	55030	60900	50821	1.17547	0.233238	1.0151	insig
	1-O-Feruloylquinic acid	922110	1280300	2724600	925710	2033700	2832500	1.17554	0.233327	0.296332	insig
	Epitheaflavic acid-3-O-Gallate	3458900	2991400	2813700	2687100	3987600	4219400	1.17596	0.23384	0.788952	insig
	L-Aspartic Acid	625370	549270	369100	382590	496970	948020	1.18387	0.243505	0.440378	insig
	3-Hydroxy-5-Methylphenol-1-O-Glucoside	10138	11919	14083	20194	8129.4	14531	1.18579	0.245847	0.546129	insig
	2'-Deoxyinosine-5'-monophosphate	1887800	1024700	846580	1194100	1023800	2247700	1.18795	0.248474	0.425244	insig
	3-Hydroxybutyric acid	146340	147650	117780	199590	128520	161070	1.18799	0.248527	0.89608	insig
	Sinapaldehyde-4-O-Glucoside	44034	25651	21119	22865	39328	45896	1.19036	0.251392	0.481318	insig
	Isorhamnetin-7-O-glucoside (Brassicin)*	692300	3478400	2292100	3375500	1455400	2866600	1.19105	0.252231	0.384155	insig
	Isocitric Acid	10691000	15229000	8521800	7448300	18887000	14764000	1.1933	0.254953	0.442561	insig
	Quercetin-3-O-apiosyl(1→2)galactoside*	32770	49997	77571	81118	64013	46467	1.19496	0.256966	0.510257	insig
	Betaine	783710	578280	628390	773100	699890	907930	1.19621	0.258475	1.05878	insig
	6,4'-Dimethoxyisoflavone-7-O-glucoside (Wistin)	306520	416510	121370	288230	239280	483420	1.19722	0.259685	0.44393	insig
	5-Aminoimidazole ribonucleotide	635100	708440	517310	811840	514230	902030	1.19736	0.259852	0.787836	insig
	Rhamnetin-3-O-Glucoside*	750950	3861000	2183600	3774300	1556100	2831700	1.20109	0.26435	0.381728	insig
	5-Hydroxymethylfurfural	248030	206270	238140	419400	224530	190360	1.20486	0.26886	0.555278	insig
	Sinapoyltartaric acid	11886	10190	10402	18813	9016.6	11397	1.20779	0.27237	0.643949	insig
	D-Galactaric acid*	8542300	6230900	12169000	10901000	9323000	12362000	1.20948	0.274385	0.758553	insig
	L-Isoleucyl-L-Aspartate	23524	31353	17259	29727	22114	35442	1.20998	0.274981	0.749824	insig
	LysoPE 18:0	34290	34061	26266	42900	34222	37540	1.21185	0.277216	1.19605	insig
	Syringaldehyde-4-O-glucoside	120550	162730	107040	153450	157040	163740	1.21498	0.28093	1.10533	insig
	N-Acetyl-D-glucosamine	503250	535520	488730	562130	657330	637040	1.21538	0.281413	1.4723	insig
	Nicotianamine	209320	270890	210490	405980	194230	239550	1.21581	0.281918	0.634199	insig
	Quercetin-3-O-galactoside (Hyperin)*	1195900	3532000	3488800	3368900	3358400	3284600	1.21848	0.285085	0.61696	insig
	Thymidine	41097	49491	42576	25090	87249	50568	1.22336	0.290844	0.40225	insig
	1-Monolinolein	36775	56999	14926	50675	47375	35063	1.22459	0.2923	0.522548	insig
	1-Linoleoylglycerol-3-O-glucoside*	16848	21346	6797.1	24955	20346	10123	1.23189	0.300871	0.474302	insig
	Isorhamnetin-3-O-Glucoside*	653260	3445100	2299000	3841900	1434700	2628100	1.23562	0.305234	0.428391	insig
	Kaempferol-7-O-rhamnoside	16921000	6352900	7607900	12510000	22508000	3318500	1.24139	0.311962	0.285062	insig
	Cycloleucine	1563300	1067800	948040	2505600	819370	1123200	1.2428	0.313599	0.4752	insig
	Syringin	220500	145080	106190	297930	169560	119800	1.24487	0.315989	0.523911	insig
	13S-Hydroperoxy-9Z,11E-octadecadienoic acid	4297.4	4748.6	3199.8	6694.2	4735.6	3940.9	1.25518	0.327896	0.855638	insig
	Quercetin-3-O-glucoside (Isoquercitrin)*	10659000	27385000	30758000	31908000	30667000	23876000	1.25652	0.329432	0.679269	insig
	L-Aspartyl-L-Phenylalanine	6699.9	20437	4534.7	7251.5	15968	16648	1.25878	0.332023	0.39061	insig
	Trigonelline	19241000	13683000	15741000	25771000	17033000	18713000	1.26409	0.338101	1.00024	insig
	(S)-2-Hydroxyglutaric Acid*	210870	328750	164750	228420	408920	254130	1.26563	0.339853	0.633555	insig
	1-(9Z-Octadecenoyl)-2-(9-oxo-nonanoyl)-sn-glycero-3-phosphocholine	3176.2	4013.2	4633.3	5861.8	4519	4612.9	1.26821	0.342797	1.14571	insig
	Procyanidin C2	465870	644760	779690	513750	1160200	725320	1.26924	0.343965	0.591634	insig
	L-Glutamic acid	25867000	23456000	18367000	43101000	22326000	20532000	1.26989	0.344706	0.671056	insig
	Histamine	122030	145360	145210	134470	196010	193990	1.27113	0.346116	1.10102	insig
	Epicatechin-epiafzelechin	1786200	2427100	3756800	2663000	4227400	3265600	1.27426	0.349663	0.721978	insig
	Isoginkgetin*	423560	425830	338340	675030	469820	369430	1.27494	0.350425	0.875971	insig
	Ligraminol E	843430	1943500	1762100	598920	790570	4429200	1.27911	0.355135	0.301485	insig
	Procyanidin B4	7291600	8469300	8190500	6627300	15384000	8717800	1.28298	0.359496	0.620566	insig
	3,5,7,4'-Tetrahydroxy-Coumaronochromone	19378	60181	41354	46648	53429	55108	1.28344	0.36002	0.735437	insig
	Spermine	34977000	41131000	35897000	43535000	50399000	50370000	1.28837	0.365548	1.499	insig
	Pyridoxine	4235700	2594000	4566500	2540600	6760800	5452900	1.29467	0.372583	0.601827	insig
	Cyclic 3',5'-Adenylic acid	21090	53541	6515.9	15733	56759	32795	1.29749	0.375719	0.347432	insig
	N-Acetyl-L-leucine	5483.6	7782.4	14520	6917.9	15417	13927	1.30504	0.384096	0.568729	insig
	5'-Methylbilobetin*	5688100	6446100	3833800	5381300	5981800	9544100	1.30932	0.388816	0.846587	insig
	Lariciresinol-4'-O-glucoside*	1139500	1518300	832210	1309400	1655000	1628800	1.3161	0.396268	1.08169	insig
	Taxifolin-3'-O-glucoside	183520	670710	556500	625550	703180	528630	1.31659	0.396812	0.728647	insig
	LysoPC 20:3	2461500	1659700	1299200	2171200	2002500	2963400	1.31671	0.396939	0.94547	insig
	Podocarpusflavone B*	644200	810310	489820	626090	693750	1242600	1.3179	0.398245	0.766055	insig
	2'-Deoxyadenosine-5'-monophosphate	166600	97659	95215	94833	210530	170970	1.32508	0.406083	0.705247	insig
	10-Formyltetrahydrofuran	1247900	3456800	1849900	346550	2950600	5413600	1.32895	0.410289	0.377101	insig
	11-Octadecanoic acid(Vaccenic acid)	3139700	3555600	2104700	4620400	3240600	3859700	1.3319	0.413483	1.13513	insig
	Procyanidin A6	25194	33480	52409	20838	90656	36745	1.33449	0.416287	0.398479	insig
	1-Aminocyclopropane-1-carboxylic acid	323050	226620	150230	484820	229390	222820	1.33881	0.420946	0.664594	insig
	Ginkgoside A	3710400	6302300	5072700	5535200	8508400	6154500	1.33892	0.421067	0.977503	insig
	Brevifolin carboxylic acid	889870	1155100	1019500	917180	1527300	1659800	1.33931	0.421492	0.989525	insig
	Dihydromyricetin-3-O-glucoside	329460	248980	305800	183320	637290	363770	1.33943	0.421622	0.551148	insig
	LysoPE 18:1(2n isomer)*	435780	371390	192060	466890	432810	441650	1.34238	0.424797	1.07212	insig
	2'-Deoxycytidine	18286	35563	23444	9740	51327	42733	1.34294	0.425397	0.497468	insig
	Apigenin-7-O-(6''-p-Coumaryl)glucoside	74817	1782500	1358500	2468800	1148800	702200	1.3433	0.425779	0.428242	insig
	Cimifugin-7-O-glucoside	359160	378420	62732	464020	408940	202410	1.34369	0.426199	0.578456	insig
	L-Valyl-L-Phenylalanine	12937	16647	6908.4	12295	9496.8	27397	1.34792	0.430734	0.589737	insig
	1-O-Galloyl-D-glucose	1688300	1528000	956720	1915300	2138300	1574200	1.34862	0.431479	1.12685	insig
	Quercetin-5-O-glucuronide	38071	44488	23949	59726	42769	42678	1.36302	0.446811	1.08319	insig
	(S)-2-Phenyloxirane	434230	95775	278690	416620	179720	506830	1.36414	0.447988	0.610694	insig
	3',4,4',5,7-Pentahydroxyflavan (Luteoforol)	137930	235850	120920	194520	341960	139350	1.36614	0.450106	0.642621	insig
	2-O-Galloyl-glucose	1490600	1535300	907890	1792500	2114300	1481400	1.36972	0.453883	1.13036	insig
	D-Saccharic acid*	7489700	6240700	12303000	10610000	10218000	14859000	1.37082	0.455035	0.971967	insig
	Dimethyl Phthalate	15461	19653	24281	3589.4	43218	34648	1.37142	0.455669	0.452972	insig
	Elaidic Acid	9234900	10497000	6056900	13765000	9890100	11793000	1.37455	0.458964	1.20747	insig
	6-Hydroxyluteolin 5-glucoside*	7703400	19559000	21614000	22896000	22860000	21462000	1.37526	0.45971	0.980324	insig
	Pyridoxine-5'-O-glucoside	672670	373680	429770	381260	947020	705000	1.37745	0.461999	0.726656	insig
	2'-Hydroxyisoflavone*	20155	11500	22184	33628	21694	19306	1.38613	0.471065	0.925634	insig
	L-Tartaric acid	112140	72446	141020	135260	196920	120510	1.3903	0.475396	0.934192	insig
	Kaempferol-3-O-rhamnoside (Afzelin)(Kaempferin)*	9365700	2882800	3773100	7311500	13539000	1534300	1.39716	0.482501	0.400037	insig
	Cornoside	255170	49604	255630	274130	187010	326620	1.4057	0.491289	0.754513	insig
	2-Oxoadipic acid	19423	18071	23753	27156	34402	24639	1.40737	0.492998	1.29928	insig
	Ginkgetin (7,4'-Dimethylamentoflavone)*	2075100	2416600	1536500	2698400	2360100	3562800	1.43016	0.516178	1.23756	insig
	Histidinol	9895400	12610000	10239000	14486000	15870000	16503000	1.43105	0.517078	1.57587	insig
	2,4-Dihydroxyquinoline	14008	27204	26590	27577	38342	31691	1.43963	0.525701	1.14943	insig
	Uridine-5'-Diphosphate-D-Xylose	238460	289110	175440	454140	265060	303370	1.45456	0.540582	1.11138	insig
	LysoPC 18:1(2n isomer)	7210900	6299700	3590800	7883600	8488100	8619100	1.46133	0.547283	1.32366	insig
	1-Oleoyl-Sn-Glycerol	32340	81796	22748	46754	58221	96506	1.47191	0.55769	0.73152	insig
	Luteolin (5,7,3',4'-Tetrahydroxyflavone)	26267	20856	33844	54273	38933	26636	1.48013	0.565728	1.01698	insig
	Sedoheptulose	6720500	5328000	9495800	10014000	9336900	12628000	1.48433	0.569814	1.28046	insig
	Protocatechuic acid-4-O-glucoside	31107000	26211000	7632000	36651000	23395000	36833000	1.49159	0.576854	0.958065	insig
	2'-Deoxyguanosine	50825	48311	29520	26332	105820	59825	1.49217	0.577415	0.650984	insig
	L-Methionine Sulfoxide	1324900	1696000	1378800	2126200	2150900	2388000	1.5149	0.599221	1.61931	insig
	LysoPE 18:3(2n isomer)*	717960	467640	424420	1056200	748390	638570	1.51747	0.60167	1.16393	insig
	N-Acetyl-D-galactosamine	481230	783170	569690	762130	984660	1036800	1.5177	0.601882	1.35489	insig
	Avicularin*	69397	34130	265240	145820	289120	128700	1.52844	0.612064	0.551505	insig
	L-Valyl-L-Leucine	21426	33031	19423	20822	26586	65600	1.52962	0.613169	0.721039	insig
	L-Methionine	128190	162400	94999	66914	223440	300550	1.53247	0.61586	0.737157	insig
	Raffinose	20693	30220	18925	15996	36146	55038	1.53469	0.617952	0.804512	insig
	11,14,17-Eicosatrienoic acid*	19456	21928	11601	26444	19581	35960	1.54732	0.629776	1.15361	insig
	LysoPC 18:0	745520	660570	353070	530770	877630	1332000	1.55779	0.6395	0.923514	insig
	1,3-O-Dicaffeoylquinic Acid (Cynarin)	22086	87812	106160	117190	76960	143080	1.56083	0.642314	0.941087	insig
	D-erythro-sphinganine	58236	61010	73455	67580	105680	129130	1.56922	0.650046	1.20015	insig
	D-Pantothenic Acid	2432800	2264400	3642700	3513400	4850500	4730800	1.57013	0.650881	1.34372	insig
	4-Methyl-5-thiazoleethanol	28811	63951	96684	25287	139590	134700	1.58133	0.66114	0.656005	insig
	Epicatechin	367460	449480	752540	428150	1433200	630160	1.58747	0.666734	0.676346	insig
	N-(3-Indolylacetyl)-L-alanine	20791	27258	15213	51487	24627	24335	1.58783	0.667052	0.959819	insig
	Diethanolamine	47363	31656	53132	68613	68826	72515	1.58874	0.667886	1.53398	insig
	Adenosine	14977000	25248000	4738900	16185000	32835000	22431000	1.58907	0.668187	0.841979	insig
	D-Glucurono-6,3-lactone	710670	391370	328730	1042000	605120	637620	1.59686	0.675238	1.08009	insig
	5-O-p-Coumaroylshikimic acid O-glucoside	112700	91313	19665	321680	13351	24018	1.6052	0.682757	0.396919	insig
	5(Z),8(Z),11(Z)-Eicosatrienoic acid	21086	23908	13131	26475	22170	44773	1.60719	0.684542	1.08262	insig
	L-Homoserine*	667280	678050	577450	767340	1009900	1317700	1.60962	0.686718	1.32843	insig
	Galangin (3,5,7-Trihydroxyflavone)	802500	540000	690610	1100200	944800	1227800	1.60975	0.686837	1.53175	insig
	Apigenin-4'-O-rhamnoside	61365	15709	47296	16033	93490	91429	1.61576	0.692212	0.668538	insig
	D-Glucose 1,6-bisphosphate	7556.9	12625	14922	27993	16822	11967	1.61754	0.693802	0.988143	insig
	Punicic acid (9Z,11E,13Z-octadecatrienoic acid)	45408	44969	40635	102660	53619	56027	1.62051	0.696446	1.13834	insig
	Matairesinol-4'-O-glucoside (Matairesinoside)	2044000	1461800	2760000	6233500	1239300	2714900	1.62592	0.701258	0.712514	insig
	Dicaffeoylspermine	44810	305450	44697	36756	330720	275630	1.62829	0.703361	0.521437	insig
	Nicotinate D-ribonucleoside	1413900	1036100	1224700	2196100	2588800	1213100	1.63224	0.706855	1.13339	insig
	DL-Glyceraldehyde-3-phosphate	35110	37372	44296	92721	55530	43064	1.63828	0.712181	1.10309	insig
	LysoPC 18:0(2n isomer)	18930	19076	13920	20734	26787	37715	1.64149	0.715006	1.26068	insig
	Dihomo-gamma-linolenic acid; (8Z,11Z,14Z)-Icosatrienoic acid*	16768	17770	10766	22663	17789	34339	1.65087	0.723226	1.19546	insig
	2-Hydroxyisocaproic acid	31028	24320	14028	41541	20890	52357	1.65458	0.726463	1.05343	insig
	Epicatechin glucoside	847200	423930	384810	761060	1115400	875910	1.66212	0.733024	1.20517	insig
	2-Hydroxyhexadecanoic acid	713510	666620	436530	814620	1361600	852380	1.66713	0.737363	1.20525	insig
	1-Methyladenine	148250	118080	211870	229240	248920	321880	1.67302	0.742458	1.38733	insig
	L-Threonine*	601940	577210	560170	678780	966820	1266400	1.67422	0.743487	1.29949	insig
	4,7,9,9'-Tetrahydroxy-3,3'-dimethoxy-8-O-4'-neolignan	535310	813610	645540	170170	231190	2990800	1.70079	0.766206	0.442913	insig
	4,8-Dihydroxyquinoline-2-carboxylic acid	28179	26336	32039	33167	70599	43583	1.70239	0.767565	1.10805	insig
	LysoPC 18:2	1683900	2410700	1443100	2962200	3154100	3377200	1.71434	0.777653	1.56103	insig
	Sequoiaflavone-5-O-glucoside	13905	12737	6542.6	31616	6055.1	19404	1.71993	0.782348	0.83771	insig
	D-Pinitol	205770	231170	245840	615830	270360	292190	1.72586	0.787312	1.04671	insig
	Guanosine	378420	674170	371780	395950	950850	1116800	1.72961	0.790444	0.999193	insig
	LysoPC 16:0	20635000	17363000	10237000	21483000	24308000	37664000	1.73018	0.790918	1.23644	insig
	Olivil-4,4'-Di-O-glucoside	16640	8636.1	30999	74728	10982	12019	1.73663	0.79629	0.538398	insig
	L-Phenylalanine	23515000	26208000	16128000	24528000	38842000	51384000	1.74263	0.801267	1.20736	insig
	Sequoiaflavone	15472000	15569000	7843300	28899000	16783000	22087000	1.74284	0.801438	1.31307	insig
	Ginkgetin-5,4'''-di-O-glucoside	37201	28076	14841	33284	28837	78013	1.7491	0.806609	0.903792	insig
	LysoPC 16:0(2n isomer)	17075000	13540000	8969300	18211000	20902000	31418000	1.78179	0.833329	1.29271	insig
	γ-Linolenic Acid*	4319100	4762400	2938700	4985400	5696300	10750000	1.78297	0.834285	1.118	insig
	α-Linolenic Acid*	4477800	4946500	2992800	5275700	5917800	10954000	1.78363	0.834816	1.14214	insig
	Feruloylsinapoyltartaric acid	1901.8	9	3725.7	1701.1	8369.2	9	1.78822	0.838524	0.388657	insig
	L-Serine	314520	209570	353060	453740	496480	618580	1.78852	0.838766	1.49887	insig
	Uridine 5'-diphospho-N-acetylglucosamine	35664	20183	23053	41141	37100	63156	1.7921	0.841654	1.30051	insig
	Crepenynic acid	86847	101070	54766	96935	122390	217470	1.79986	0.847883	1.11418	insig
	(S)-2-methyl-3-oxosuccinic acid	151360	131840	151490	308150	235540	240880	1.8049	0.851915	1.60218	insig
	4-Pyridoxic acid	50748	56438	80806	139210	107850	92626	1.80692	0.85353	1.44331	insig
	Sieboldin	158980	116630	190720	181400	326210	343610	1.82536	0.868181	1.28116	insig
	LysoPE 16:0*	2606700	2121200	1766700	3873300	4367400	3625400	1.82707	0.869533	1.60931	insig
	LysoPE 16:0(2n isomer)	2617300	2196000	1778100	3921300	4424500	3744800	1.8343	0.875229	1.62036	insig
	(9Z,11E)-Octadecadienoic acid	10996	11187	10013	18952	16238	23970	1.8375	0.877741	1.55537	insig
	1-Methylpiperidine-2-carboxylic acid	700560	300190	424290	675970	880030	1073900	1.84549	0.884006	1.33037	insig
	3'-O-Methyl-(-)-epicatechin	365590	484930	190980	261620	977330	685320	1.84759	0.885648	0.912527	insig
	2-Amino-4-dihydroxy octadecyl galactoside	7986.8	4506.3	12270	15373	16978	13435	1.84896	0.886715	1.38836	insig
	Oleamide (9-Octadecenamide)	25818	26284	36088	93599	23464	47724	1.86855	0.901915	0.936209	insig
	Docosanoic acid	203580	161520	188930	439650	293400	305110	1.87383	0.905993	1.49287	insig
	4-Aminoindole	54579	40582	102910	240610	81679	51750	1.88841	0.917171	0.755895	insig
	LysoPE 20:3*	142100	138920	134130	288540	255910	240790	1.89146	0.919501	1.6823	insig
	Cryptochlorogenic acid*	894750	1576300	1789200	1003200	4018600	3076500	1.9009	0.926681	0.938917	insig
	Choline	9666000	13976000	9923800	13292000	25096000	25431000	1.90131	0.926994	1.30469	insig
	13(S)-HODE;13(S)-Hydroxyoctadeca-9Z,11E-dienoic acid*	29231	32878	35147	90571	46463	47901	1.90153	0.927159	1.24166	insig
	6-Methylmercaptopurine	1573200	1839900	1199000	1870900	2939500	3962100	1.90206	0.927564	1.27541	insig
	Arachidonic Acid	30513	39547	21301	44800	22587	107350	1.9126	0.935535	0.851109	insig
	Linoleic acid	12289000	12370000	11613000	22891000	22299000	24438000	1.91961	0.940811	1.71556	insig
	1-O-Glucosyl sinapate	22900	15588	15333	49509	30475	23437	1.92157	0.942288	1.23788	insig
	Sinapoylsinapoyltartaric acid	11676	37711	48759	62444	19022	108220	1.93269	0.950612	0.860155	insig
	2'-Deoxyadenosine	173130	200560	125300	107820	528890	336990	1.95134	0.964466	0.889943	insig
	Benzyl-(2''-O-glucosyl)glucoside	36411	15290	19603	79893	38823	20458	1.95184	0.964835	0.903597	insig
	N7-Methylguanosine	64502	73708	136900	314860	95981	129000	1.96227	0.972526	0.927428	insig
	L-Ornithine	11892	10654	2336.7	37548	2440.5	9319.6	1.98162	0.986682	0.630621	insig
	Syringoylcaffeoylquinic acid-D-glucose	27337	42237	63256	9804.6	193210	60846	1.98645	0.990195	0.575581	insig
	LysoPC 15:1	4707.2	9630.4	5881.4	10343	12479	17513	1.99491	0.996321	1.37164	insig
	(+)-Isolariciresinol	206110	339940	181860	128600	268810	1061300	2.00397	1.00286	0.678672	insig
	Adenine	1349400	2899500	2729100	2078000	4470800	8057100	2.09314	1.06567	0.994806	insig
	L-Glutamine	1296900	706480	299930	307230	995710	3814300	2.22169	1.15166	0.688218	insig
	L-Lysine	1393500	708850	293350	306110	1064300	3968900	2.22871	1.15621	0.688157	insig
	L-Leucyl-L-Leucine	19039	33857	9148.7	19484	33671	89354	2.29688	1.19967	0.900376	insig
	Quercetin-3-O-(2''-O-rhamnosyl)galactoside	152780	52268	146430	331110	456270	45213	2.36883	1.24418	0.889593	insig
	Succinyladenosine	23977	39383	51132	234280	20097	23614	2.42804	1.27979	0.643377	insig
	3-Methyl-L-Histidine	23536	45594	48763	62903	193860	44543	2.55576	1.35375	0.881402	insig
	Catechin-(7,8-bc)-4β-(3,4-dihydroxyphenyl)-dihydro-2-(3H)-one	1201000	1428700	2272900	1257900	7948400	4200400	2.73461	1.45134	0.964042	insig
	Luteolin-7-O-rutinoside*	28330	9	2870700	3861500	37016	4466100	2.88531	1.52872	0.853251	insig
	Monopalmitin	31767	43628	17535	26334	183520	73972	3.05419	1.61079	0.920448	insig
	Uridine	35635	80875	17960	41058	111370	263840	3.09562	1.63023	0.987006	insig
	Luteolin-7-O-neohesperidoside (Lonicerin)*	33512	9	3133600	4579000	36004	5229100	3.10822	1.63609	0.892454	insig
	LysoPC 19:0	2274.6	1954.2	1902.6	14186	3451	2800.1	3.33319	1.7369	0.958357	insig
	Feruloylferuloyltartaric acid	9503.6	9	9	9	37070	9	3.89514	1.96168	0.532572	insig
	Hesperetin-7-O-rutinoside (Hesperidin)	9	9	17465	36128	9	32710	3.93794	1.97744	0.989234	insig
	Cadaverine	24826	25496	25981	281990	17609	15610	4.13102	2.0465	0.734878	insig
	Nortrachelogenin	33356	59957	51896	487700	31816	89228	4.19219	2.0677	0.848267	insig
	Quercetin-3-O-sambubioside*	4966.2	13012	13269	118150	9389.2	12023	4.46639	2.15911	0.801497	insig
	1-Hydroxypinoresinol-1-O-Glucoside	453190	821270	289410	7651400	622920	1118200	6.00595	2.58639	0.888687	insig
	Quercetin-3-O-(2''-Galloyl)Arabinoside	9	9	3761.6	9	1342.6	41834	11.426	3.51424	0.76297	insig
	Quercetin-3-O-xyloside (Reynoutrin)*	9361.2	9	15404	360210	9	83525	17.9115	4.16282	0.963583	insig
	Pantetheine	6611.8	9	9	710270	151520	20752	133.117	7.05656	0.996627	insig
	Quercetin-3-O-rutinoside (Rutin)*	13028	48631	6583.5	10563000	33548	120710	157.047	7.29505	0.807831	insig
	Quercetin-3-O-robinobioside*	27937	49178	9	14464000	30695	9	187.94	7.55413	0.796677	insig
	Kaempferol-3-O-rutinoside(Nicotiflorin)*	9	18052	9	22055000	9	9	1220.53	10.2533	0.797539	insig
	Kaempferol-3-O-neohesperidoside*	9	9	9	54351000	29329	9	2.01409e+06	20.9417	0.798504	insig
	9S-Hydroxy-10E,12Z-octadecadienoic acid*	31117	29639	35002	93073	48549	49960	2.00069	1.0005	1.28807	up
	N-Benzylmethylene isomethylamine	719070	831210	470720	750850	1370600	1981300	2.03006	1.02152	1.17935	up
	Cytidine	272840	470620	278650	363180	790680	928490	2.03731	1.02666	1.19034	up
	7S,8S-DiHODE; (9Z,12Z)-(7S,8S)-Dihydroxyoctadeca-9,12-dienoic acid	13743	12284	8988.6	39039	14208	19064	2.06511	1.04622	1.11227	up
	2-Aminoisobutyric acid	743680	1196900	889250	1126600	2327400	2398400	2.06811	1.04831	1.2897	up
	L-Isoleucine*	11048000	14029000	7662000	12150000	28444000	27142000	2.06897	1.04891	1.23085	up
	LysoPE 15:1	3329.5	4240	4385.8	6671.2	9565.5	8586.4	2.07633	1.05403	1.56804	up
	Tricin (5,7,4'-Trihydroxy-3',5'-dimethoxyflavone)	7291.3	19307	11573	16727	30213	32439	2.07955	1.05627	1.28364	up
	L-Leucine*	12169000	13892000	7454200	12821000	28454000	28910000	2.09412	1.06635	1.25289	up
	LysoPE 18:2*	328130	351330	334870	750300	945730	475130	2.14049	1.09794	1.37941	up
	L-Valine	8715100	11437000	5944700	9120200	21208000	27124000	2.2015	1.13849	1.17776	up
	Hispidulin (5,7,4'-Trihydroxy-6-methoxyflavone)*	307860	239390	285510	338410	692740	806630	2.20685	1.14199	1.30029	up
	Trans-4-Hydroxy-L-proline	77399	90379	109710	107660	171410	334140	2.20986	1.14396	1.10184	up
	LysoPC 18:1	1019100	1440100	499850	1747800	2367500	2436200	2.21406	1.14669	1.48704	up
	N,N-Dimethylglycine	110900	187010	105720	176730	302050	423430	2.23524	1.16043	1.27346	up
	5,7,2'-Trhiyroxy-8-methoxyflavone*	834860	658140	761440	1006000	1880200	2156900	2.23696	1.16154	1.36404	up
	4-Hydroxy-3-methoxymandelate	26392	29983	21800	29804	64725	80541	2.23946	1.16315	1.24787	up
	L-Norleucine*	8196000	8608300	3926800	7593000	16256000	22604000	2.24074	1.16398	1.17392	up
	LysoPC 16:1(2n isomer)*	23766	20666	11135	50880	29926	44711	2.25884	1.17558	1.49094	up
	Persicoside	13329	8115.3	9907	22758	17761	32139	2.31754	1.2126	1.46588	up
	LysoPC 17:0(2n isomer)*	8469.1	8174.6	3057.5	12804	14001	19037	2.32686	1.21839	1.49295	up
	9-Hydroxy-12-oxo-15(Z)-octadecenoic acid	1766.9	3477.2	1336.6	5971.2	2533.2	6883.9	2.3384	1.22552	1.25485	up
	Anthranilate-1-O-Sophoroside	21029	19697	15486	15267	73138	44960	2.37254	1.24643	1.00882	up
	Cis-10-Heptadecenoic Acid	259430	254000	339420	1183700	350250	489940	2.37309	1.24677	1.06518	up
	4-Aminobenzoic acid	53756	83684	90783	112680	256560	173240	2.37697	1.24913	1.29472	up
	Catechin-(7,8-bc)-4α-(3,4-dihydroxyphenyl)-dihydro-2-(3H)-one	10293000	8879300	11451000	13506000	32123000	27391000	2.38446	1.25366	1.31987	up
	LysoPE 20:4*	70396	82708	69520	175830	183560	175800	2.40401	1.26544	1.71341	up
	L-Glutamic acid-O-glycoside	36707	52012	27537	91165	75644	114130	2.41655	1.27295	1.57178	up
	Ursonic acid	17903	12021	23101	26945	44455	60521	2.4879	1.31493	1.35572	up
	Palmitoleic Acid	8594.5	10002	12489	42155	9283.6	26236	2.49874	1.3212	1.12481	up
	12,13-DHOME; (9Z)-12,13-Dihydroxyoctadec-9-enoic acid	67069	43412	47077	121250	105040	170080	2.51571	1.33096	1.54311	up
	Adenosine 5'-diphosphate	59232	62123	88244	230610	157060	143450	2.53398	1.34141	1.52786	up
	LysoPE 20:4(2n isomer)*	66252	75438	67662	178330	180230	184410	2.59357	1.37494	1.72072	up
	LysoPC 17:2	8873.6	6411.3	5562.2	25608	13523	15077	2.60027	1.37866	1.42946	up
	L-threo-3-Methylaspartate	378890	331380	161460	681180	753640	914290	2.69477	1.43016	1.61348	up
	Glucosyringic Acid	139060	187260	269380	307460	596110	703800	2.69829	1.43204	1.37481	up
	6-Deoxyfagomine	750920	895750	506690	797940	2353800	2661600	2.69966	1.43278	1.22753	up
	LysoPC 17:0*	389650	304920	168820	585010	674850	1090800	2.72259	1.44498	1.43754	up
	4,5,6-Trihydroxy-2-oxohexanoic acid	38895	47971	41135	190430	92906	73737	2.78961	1.48006	1.26592	up
	Phenylethanolamine	3547	5906.3	6519.3	9385.7	8372	27059	2.80585	1.48844	1.08486	up
	7''-O-Glucosyl-ginkgetin	6934.6	6669.8	3363.4	12956	5406.4	31012	2.90989	1.54096	1.02601	up
	Betulinic acid	22305	15928	12564	57480	40187	51580	2.93811	1.55489	1.64171	up
	LysoPC 19:1	10661	9649.3	8044.3	29684	26429	27859	2.96149	1.56633	1.71468	up
	Vitamin A (Retinol)	184980	36486	19429	290480	274420	161700	3.01625	1.59276	1.32785	up
	N-Acetyl-L-Aspartic Acid	22653	14604	20657	60635	55201	59352	3.02497	1.59692	1.7078	up
	Piperidine	739830	975840	502080	802780	2848100	3101300	3.04461	1.60626	1.21539	up
	LysoPE 18:1*	127440	120400	77148	327430	434810	233530	3.06402	1.61543	1.49595	up
	2-(Dimethylamino)guanosine	190900	133970	147470	208920	613080	689810	3.20068	1.67838	1.2872	up
	LysoPC 18:3	997870	1119400	708240	2876200	2727200	3705000	3.29441	1.72002	1.66001	up
	O-Phosphorylethanolamine	20395	16562	17550	27828	59565	101470	3.46493	1.79283	1.2487	up
	LysoPC 18:3(2n isomer)	961840	1089700	712260	3057600	2747700	3855000	3.4953	1.80541	1.66178	up
	5,6,15-Trihydroxy-7,9,11,13-eicosatetraenoic acid	1295.4	1356.4	831.87	4055.7	4502	4089.6	3.63045	1.86015	1.70211	up
	Nicotinic acid*	28932	20160	29530	191710	53789	46620	3.71549	1.89355	1.05779	up
	β-Hydroxyisovaleric acid	17970	13673	13479	45364	35456	91574	3.82062	1.93381	1.35618	up
	Isonicotinic acid*	29747	20935	29063	176240	67179	61654	3.82561	1.93569	1.24016	up
	5,7,4'-Trihydroxy-6,8-dimethoxyisoflavone-7-O-galactosides*	180070	266320	202900	1093200	558940	853070	3.85838	1.948	1.56127	up
	LysoPE 18:3*	274010	202140	200590	1102300	906930	629710	3.89949	1.96328	1.58432	up
	6-Aminocaproic acid*	513710	484140	285000	500890	2276000	2741300	4.30151	2.10484	1.22241	up
	LysoPC 20:4	34998	76491	37150	150110	148010	350580	4.36427	2.12574	1.34963	up
	Pipecolic acid	390960	395780	256950	470990	1663500	2475500	4.41701	2.14307	1.22433	up
	Tricin-7-O-Glucoside*	122870	155890	108580	784570	510930	607440	4.91284	2.29656	1.65476	up
	Peonidin-3-O-(6''-O-p-Coumaroyl)glucoside	9	9	547230	1183800	9	1543400	4.9835	2.31716	1.04908	up
	Stilbostemin B	11233	17801	5787.2	37951	57868	95080	5.48226	2.45477	1.446	up
	Diosmetin-7-O-rutinoside (Diosmin)	34457	338920	1224800	3921800	372300	4839900	5.71526	2.51482	1.18456	up
	Isorhamnetin-3-O-neohesperidoside	9	5798.1	56676	190890	9	190730	6.10772	2.61063	1.12002	up
	Abscisic acid	821360	1704100	464990	3172100	6145000	10011000	6.46327	2.69227	1.38836	up
	Catechin gallate	6097.8	7550.5	10974	65780	57543	60287	7.45706	2.89861	1.71662	up
	Oxiglutatione	9757.4	36473	52433	533790	83932	168370	7.96741	2.99411	1.12683	up
	9-Oxo-10E,12Z-octadecadienoic acid*	1313	3693.7	1872.7	13377	16071	30070	8.65163	3.11297	1.49081	up
	Procyanidin A2	65038	115620	9	9	556850	1205900	9.75695	3.28643	1.03845	up
	L-Tyrosine	3339100	4223100	2700900	13597000	40034000	51536000	10.2471	3.35714	1.39634	up
	LysoPC 17:1	9553.9	3995.7	2797.2	64835	63134	47822	10.7538	3.42678	1.67965	up
	L-Tryptophan	1306100	1791400	622700	11521000	15604000	15977000	11.5859	3.5343	1.67673	up
	L-Aspartic acid-O-diglucoside	1405700	1431100	862820	4963700	19357000	21797000	12.4655	3.63987	1.36901	up
	L-Proline	407060	387930	243480	1349300	6049300	7573700	14.4177	3.84976	1.32976	up
	3-Indoleacetonitrile	10381	10238	5691	104630	172460	132010	15.5492	3.95877	1.63042	up
	Methoxyindoleacetic acid	32239	30348	13632	240450	479080	473850	15.6573	3.96876	1.57465	up
	Isorhamnetin-3-O-glucuronide-7-O-rhamnoside	9	9	17670	126000	3665.4	151130	15.8749	3.98868	1.22904	up
	L-Histidine	94394	61084	26075	350510	978450	1598300	16.1234	4.01109	1.35223	up
	N-benzylformamide	234610	253930	165960	933290	3294400	6462200	16.3329	4.02971	1.24654	up
	Tryptamine	9	11531	9	50694	146200	74563	23.5048	4.55488	1.40219	up
	Kaempferol-3-O-arabinoside (Juglanin)	9	9	12730	253070	9	80031	26.1304	4.70766	1.03634	up
	L-Asparagine	52924	20346	34770	131880	699030	2048100	26.6476	4.73594	1.09531	up
	3-Indolepropionic acid	9	9	9	11399	22160	24050	2133.67	11.0591	1.58499	up
	Indole	9	9	9	39930	97369	88781	8373.33	13.0316	1.54057	up
	1'-O-(3,4-Dihydroxyphenethyl)-O-caffeoyl-glucoside	9	9	9	55518	114770	77225	9167.15	13.1623	1.56769	up
	5-Hydroxy-L-tryptophan	9	9	9	111760	139260	151350	14902.6	13.8633	1.69483	up
	Compounds	LDR-CK_1	LDR-CK_2	LDR-CK_3	LDR-D-1	LDR-D_2	LDR-D_3	Fold_Change	Log2FC	VIP	Type
LDR-CK vs D	Kaempferol-3-O-rutinoside(Nicotiflorin)*	11222000	7979600	25128000	9	9	9	6.09074e-07	-20.6469	1.63945	down
	D-Panthenol	5823	1029.4	5514.1	9	9	9	0.00218332	-8.83926	1.59147	down
	LysoPE 15:1	3161.3	2850.2	3137.5	9	9	9	0.00295114	-8.40451	1.97358	down
	Trans-5-O-(p-Coumaroyl)shikimate*	228620	33224	261370	31175	33410	9	0.123456	-3.01793	1.46085	down
	Citraconic acid	175810	54951	314710	30198	34002	39758	0.190584	-2.3915	1.41484	down
	Dihydroquercetin(Taxifolin)	1388400	304350	280180	279110	97416	113430	0.248339	-2.00962	1.07363	down
	5-O-Caffeoylshikimic acid	9062900	1900100	3565600	946020	912070	2129100	0.274437	-1.86545	1.21644	down
	Ligraminol E	4406100	1007100	2866300	543380	888750	1154600	0.312426	-1.67841	1.36052	down
	4,5,6-Trihydroxy-2-oxohexanoic acid	227260	177550	93061	71680	49787	35328	0.314931	-1.66689	1.58256	down
	Quercetin-3-O-robinobioside*	5198700	3932100	8811400	30362	5639000	6112.9	0.31632	-1.66054	1.32618	down
	13S-Hydroxy-9Z,11E,15Z-octadecatrienoic acid	13450	9940.8	47850	5797.1	7677.9	9481.6	0.32224	-1.63379	1.13384	down
	Quercetin-3-O-rutinoside (Rutin)*	3743600	3147800	6381900	26719	4381000	120680	0.341166	-1.55145	1.30324	down
	Pinoresinol-4,4'-O-di-O-glucoside	144920	89939	260230	44908	69547	60044	0.35246	-1.50447	1.46801	down
	p-Coumaryl alcohol	310050	77740	325820	58491	118610	101680	0.390663	-1.356	1.32813	down
	Olivil-4'-O-glucoside	384920	301410	342800	171200	116130	115120	0.391058	-1.35454	1.89688	down
	Dicaffeoylspermine	65399	386890	402120	19018	256320	75595	0.410732	-1.28373	1.09608	down
	4,7,9,9'-Tetrahydroxy-3,3'-dimethoxy-8-O-4'-neolignan	1654700	485070	1607600	204970	755630	584940	0.412433	-1.27777	1.32653	down
	Tricin (5,7,4'-Trihydroxy-3',5'-dimethoxyflavone)	17458	14643	17031	4828.5	6528.5	9220.4	0.418819	-1.2556	1.87865	down
	3-O-p-Coumaroylshikimic acid*	407230	195350	182900	83984	140530	115360	0.432696	-1.20857	1.37564	down
	4-Hydroxy-2-Oxopentanoic Acid	20602	29675	24307	9151.1	15110	8058.3	0.433329	-1.20647	1.78335	down
	Quercetin-3-O-sambubioside*	17693	20444	45047	5608.9	25591	6029	0.447549	-1.15988	1.1808	down
	2,4,2',4'-tetrahydroxy-3'-prenylchalcone	966380	364430	799660	254420	348950	350680	0.447812	-1.15903	1.45497	down
	Adipic Acid	162550	301000	291890	89700	113370	141280	0.455827	-1.13344	1.63984	down
	Luteolin-7-O-glucoside (Cynaroside)*	6794900	5733300	5483100	5098700	908540	2283200	0.460291	-1.11938	1.53005	down
	Ditartaroyl-hydroxycoumarin	142090	60065	110740	50597	45128	49520	0.464197	-1.10719	1.50253	down
	Salicylic acid-2-O-glucoside	6608900	9954900	2662100	2586200	2365900	4155300	0.473705	-1.07794	1.16974	down
	Phenethylamine	40652	22573	63006	26957	21396	12041	0.47844	-1.06359	1.34095	down
	4-Guanidinobutyric acid	592830	1136800	543090	381060	235820	501270	0.491988	-1.02331	1.32699	down
	LysoPC 15:0(2n isomer)*	56234	21904	30717	21785	19002	13154	0.495531	-1.01295	1.28233	down
	Epipinoresinol*	1424000	462510	1528700	254590	676580	763550	0.496227	-1.01093	1.22194	down
	1-methylguanidine	7453.2	11090	8879.2	7440.3	9452.5	5975.4	0.833924	-0.262012	0.92455	insig
	Piperidine	306990	579570	358490	291240	559940	350140	0.964877	-0.0515832	0.126589	insig
	Pyruvic acid	29017	34212	14118	15119	31527	17103	0.824195	-0.278943	0.520364	insig
	Putrescine	439790	315750	349290	413180	592570	558710	1.41602	0.50184	1.49637	insig
	Succinic anhydride	86446	37861	66732	40180	37408	44378	0.638435	-0.647388	1.24152	insig
	1-Aminocyclopropane-1-carboxylic acid	113210	214160	237690	186070	387240	203710	1.37511	0.459548	0.810278	insig
	Cadaverine	12813	22347	34720	16939	21387	11511	0.71318	-0.487662	0.90454	insig
	N,N-Dimethylglycine	128250	118380	182500	108560	184620	172550	1.08529	0.118079	0.346441	insig
	2-Aminoisobutyric acid	1008800	1158700	1407200	1107200	1091900	1514100	1.03874	0.0548409	0.236169	insig
	Choline	13229000	13260000	16040000	12413000	13074000	17344000	1.0071	0.0102084	0.045239	insig
	3-Hydroxybutyric acid	120150	110080	107560	160860	140150	136990	1.29666	0.374804	1.77186	insig
	Malonic acid	142820	131790	177220	162080	176160	178620	1.14393	0.193993	1.14021	insig
	L-Serine	180630	269190	279770	263460	617110	198950	1.47963	0.565232	0.761046	insig
	Diethanolamine	34467	42178	42718	41721	79826	29350	1.26419	0.338208	0.608795	insig
	Pyrocatechol	81517	32744	125860	74723	53724	30319	0.661192	-0.59686	0.858711	insig
	Cytosine	130050	173840	237980	211640	162700	125530	0.922491	-0.116394	0.383455	insig
	Histamine	108580	115380	159500	145160	135450	106300	1.009	0.0129219	0.00539675	insig
	2-Furanoic acid	183080	108630	139680	135270	116150	24708	0.640089	-0.643656	1.07675	insig
	Uracil	251440	363680	388550	259880	340190	230700	0.827732	-0.272764	0.976993	insig
	L-Proline	139690	217690	240360	229860	430940	353240	1.69646	0.762525	1.41317	insig
	3-Methyl-2-Oxobutanoic acid	33071	44005	41507	46012	46022	35318	1.07395	0.102924	0.541897	insig
	L-Valine	3191200	5896700	4976300	2855200	6792100	3769900	0.953997	-0.0679439	0.172012	insig
	Betaine	860850	923400	490220	563860	874860	616250	0.903494	-0.146413	0.39721	insig
	Methylmalonic acid*	9297800	6665300	10567000	5609800	6857700	7832900	0.765184	-0.386122	1.24549	insig
	Succinic acid*	9977500	6857900	10980000	5874300	6690300	8198600	0.746464	-0.421855	1.27976	insig
	Aminomalonic acid	389890	281290	427690	242620	266610	320900	0.75544	-0.404612	1.34144	insig
	L-Homoserine*	422950	565980	499180	371940	927020	329580	1.09437	0.130098	0.208953	insig
	L-Threonine*	396700	523830	510690	360290	890070	335720	1.1082	0.14822	0.244441	insig
	N-Benzylmethylene isomethylamine	485210	630670	987770	372560	718200	574270	0.791496	-0.337347	0.78949	insig
	(S)-2-Phenyloxirane	247700	430310	120020	127880	209240	355340	0.867712	-0.204712	0.265756	insig
	L-Cysteine	5852.7	2457.9	6100.7	3344.8	1142.3	5186.4	0.671244	-0.575091	0.850391	insig
	3-hydroxybenzaldehyde	39360	70024	52937	61270	71925	61875	1.20175	0.265142	0.976631	insig
	2-Hydroxybenzaldehyde (Salicylaldehyde)	153530	161960	202250	122650	104510	94827	0.621909	-0.685225	1.77316	insig
	4-Hydroxybenzaldehyde	276030	316240	350650	314910	262810	286230	0.91625	-0.126188	0.910552	insig
	Nicotinamide	264440	328910	429850	341510	370860	179440	0.871589	-0.19828	0.590643	insig
	Nicotinic acid*	29583	18639	19800	22583	27391	9893.4	0.880118	-0.184231	0.426207	insig
	Isonicotinic acid*	42089	21441	23660	26189	20959	11679	0.674699	-0.567684	1.01454	insig
	4-Hydroxybenzyl Alcohol	48034	9	11672	18814	5854.3	9	0.413251	-1.27491	0.684275	insig
	2-Aminoethylphosphonate	9644.9	13739	27964	14391	18842	16563	0.969777	-0.0442754	0.142728	insig
	5-Hydroxymethylfurfural	534500	317940	316260	392900	340550	291920	0.877359	-0.18876	0.556823	insig
	1,3,5-Benzenetriol	207520	200640	308490	284220	275510	49878	0.850636	-0.233387	0.449173	insig
	Thymine	69192	65561	123550	84096	78010	25263	0.725385	-0.463182	0.852413	insig
	Cycloleucine	360230	1081900	1263000	980120	2240800	1044700	1.57686	0.657058	0.886248	insig
	Pipecolic acid	567760	343760	462210	369220	611360	520910	1.093	0.128296	0.421203	insig
	Methylenesuccinic acid	17204	17633	33255	16787	9953.4	22397	0.721632	-0.470664	0.901181	insig
	N-Acetylputrescine	9764.8	6219.3	8620.2	6761.2	16130	4530.7	1.11452	0.156418	0.222399	insig
	Trans-4-Hydroxy-L-proline	88389	65054	105330	60062	125080	87176	1.05234	0.0736053	0.164697	insig
	3-Guanidinopropionic acid	12102	16900	22977	15788	21850	16836	1.048	0.0676389	0.171631	insig
	6-Aminocaproic acid*	162880	382930	255580	150180	367970	241230	0.947579	-0.0776825	0.163751	insig
	L-Isoleucine*	4565100	8849700	5635900	4557000	9907500	4589700	1.00018	0.000265028	0.011408	insig
	L-Norleucine*	2210700	3966500	3180500	1781300	4144200	2764700	0.928668	-0.106765	0.272173	insig
	L-Leucine*	4630300	8802600	5499900	4532600	9764700	4466700	0.991084	-0.0129204	0.0364558	insig
	6-Deoxyfagomine	310710	571630	422710	375890	565540	325650	0.970905	-0.0425975	0.135067	insig
	Glutaric acid	38168	41548	51157	50767	49470	43659	1.09951	0.136859	0.816425	insig
	L-Asparagine	15783	24646	19122	17699	49792	22574	1.5124	0.596841	0.856404	insig
	4-Aminoindole	21419	87060	49410	51597	55128	68440	1.10942	0.149804	0.292479	insig
	2-Hydroxyisocaproic acid	11448	9867.2	26280	14783	16265	7819.7	0.816631	-0.292244	0.532609	insig
	6-Hydroxyhexanoic acid	10496	3437.7	11222	10272	11881	12363	1.37209	0.45638	1.006	insig
	L-Aspartic Acid	276910	413910	668160	585240	758980	889660	1.64379	0.717027	1.37987	insig
	L-(-)-Malic acid*	882380	1732900	1714400	1498300	1426900	2849000	1.33363	0.415361	0.808173	insig
	3-Dehydro-L-Threonic Acid*	17381000	28297000	30314000	26558000	28947000	42877000	1.29464	0.372547	0.980979	insig
	2,3-Dihydroxy-3-Methylbutanoic Acid	306560	685110	824370	469880	642960	275520	0.764499	-0.387414	0.745313	insig
	Adenine	1550700	2789000	3897600	2137000	2017300	1322400	0.664866	-0.588865	1.10182	insig
	N-benzylformamide	107600	124550	80865	54265	150560	89924	0.941645	-0.0867449	0.190895	insig
	D-Threonic Acid	459760	1390900	1000000	1068800	1114400	1254400	1.2059	0.270106	0.657715	insig
	Trigonelline	19681000	26051000	16979000	18730000	18692000	14919000	0.834638	-0.260777	0.9734	insig
	4-Aminobenzoic acid	59603	79889	122910	214760	107940	153430	1.81451	0.859577	1.37682	insig
	Phenylethanolamine	3352.6	8107	6873.6	8913.9	4369.7	9	0.725056	-0.463835	0.560167	insig
	2,5-Dihydroxybenzaldehyde*	212690	453260	430080	263510	317000	141160	0.65844	-0.602876	1.13245	insig
	Salicylic acid*	375060	415120	421310	456100	333570	356430	0.946025	-0.0800496	0.521595	insig
	3-Hydroxybenzoic Acid	55125	255580	264700	47832	225550	51815	0.565162	-0.823264	0.864716	insig
	4-Hydroxybenzoic acid*	381140	746590	633830	470570	504500	199380	0.66671	-0.584868	1.12726	insig
	Urocanic acid	980610	708950	847800	952020	779620	1011100	1.08094	0.11229	0.631309	insig
	Tyrosol	27224	21425	40358	16830	17164	17070	0.573708	-0.801612	1.51192	insig
	4-Nitrophenol	12764000	14668000	13348000	10909000	14855000	8895400	0.849912	-0.234615	0.978119	insig
	O-Phosphorylethanolamine	37864	9155.1	20183	16612	23216	24173	0.952366	-0.0704119	0.111826	insig
	Histidinol	11983000	14170000	13128000	15410000	13303000	15694000	1.1305	0.176955	1.30841	insig
	Muconic acid	225810	90201	107500	131860	316770	194240	1.51795	0.602128	0.924636	insig
	4-Methyl-5-thiazoleethanol	65317	51621	30139	62566	43373	53888	1.08669	0.119939	0.404346	insig
	1-Methylpiperidine-2-carboxylic acid	729640	517760	192000	578240	412940	657540	1.14542	0.195879	0.446435	insig
	4-Acetamidobutyric acid	86363	118780	100390	93886	126380	87930	1.00872	0.0125199	0.0391098	insig
	Spermidine	37608	27272	40736	37731	35298	36416	1.03625	0.0513776	0.271693	insig
	α-Ketoglutaric acid	988760	1092900	1154700	1009200	951760	805620	0.854843	-0.226268	1.43187	insig
	(S)-2-methyl-3-oxosuccinic acid	240680	242670	252370	165890	154910	186550	0.689597	-0.536175	1.91094	insig
	L-Glutamine	285230	191080	142280	119360	213490	223180	0.898867	-0.153821	0.346617	insig
	L-Lysine	314900	200030	155090	135490	216600	200130	0.824184	-0.278961	0.649993	insig
	Acetylcholine	539110	432910	414360	387650	300220	288380	0.704172	-0.506	1.58124	insig
	O-Acetylserine	545040	215430	401910	174740	221110	191430	0.505239	-0.984961	1.39653	insig
	L-threo-3-Methylaspartate	132640	301030	357610	310440	439120	598810	1.70404	0.768956	1.28267	insig
	L-Glutamic acid	9706800	22454000	20035000	20127000	34471000	24360000	1.51273	0.597152	1.18599	insig
	Phthalic anhydride	580920	565310	645620	474970	489500	582400	0.863281	-0.212098	1.39311	insig
	D-Arabinono-1,4-lactone	124050	306760	393940	260990	366920	254180	1.06952	0.096969	0.168144	insig
	(S)-2-Hydroxyglutaric Acid*	185230	229440	429830	207290	309340	259720	0.919301	-0.12139	0.327665	insig
	(2R,3S)-3-methylmalic acid*	129860	219140	443500	231950	304880	257100	1.0018	0.00260088	0.0483093	insig
	Cinnamic acid	5914.1	3848.7	6097.1	2821.9	2573	4495.8	0.623629	-0.681239	1.44041	insig
	p-Coumaraldehyde	17419	6381.2	11918	5539.2	8057.6	8518.8	0.619169	-0.691595	1.1127	insig
	Mevalonic acid	43503	152360	144110	127140	138420	75827	1.00416	0.00598795	0.0217097	insig
	L-Methionine	31611	92663	86042	67824	72057	55177	0.927452	-0.108655	0.278145	insig
	1-Methyladenine	37398	184080	135330	157560	127260	181720	1.30754	0.386853	0.729007	insig
	L-Tartaric acid	91661	184860	102070	82607	176530	102470	0.955139	-0.0662175	0.136736	insig
	D-Ribose	806250	1426700	1083000	677880	877110	838580	0.721835	-0.470258	1.24608	insig
	D-(-)-Arabinose	142410	270640	223670	130820	188130	152110	0.739823	-0.434748	1.11742	insig
	Guanine	556920	614480	1093100	568750	669680	253610	0.658883	-0.601906	1.07693	insig
	Isoguanine	135900	187840	337830	184440	203220	105650	0.745666	-0.423399	0.809995	insig
	Vanillin	3635500	3023800	3304100	2694600	3330200	2647500	0.870416	-0.200223	1.2106	insig
	2,3-Dihydroxybenzoic Acid*	482630	550820	691620	663750	545040	284890	0.865866	-0.207784	0.608019	insig
	3,4-Dihydroxybenzoic acid (Protocatechuic acid)*	519250	494050	670870	611370	524890	250870	0.823628	-0.279935	0.77984	insig
	Diethyl phosphate	167210	191120	200390	144680	200860	166440	0.916345	-0.126038	0.778382	insig
	L-Histidine	43892	10054	19781	20941	10457	18394	0.675356	-0.566279	0.680734	insig
	2-Oxoadipic acid	31505	24885	19618	19003	26137	15548	0.798442	-0.32474	0.939047	insig
	Indole-3-carboxylic acid	23299	19496	17780	16651	23830	16399	0.939001	-0.090801	0.403975	insig
	2,4-Dihydroxyquinoline	8613.9	24426	11552	27900	28823	28258	1.90575	0.930359	1.61056	insig
	DL-2-Aminoadipic acid	320300	381750	309690	226230	378550	250070	0.844931	-0.243095	0.888975	insig
	N-Acetyl-L-threonine	141030	200400	143220	124020	127230	77313	0.677939	-0.560773	1.41615	insig
	3-Hydroxy-3-methylpentane-1,5-dioic acid	139710	225330	241580	265290	160560	109890	0.883156	-0.17926	0.435049	insig
	4-MethoxycinnaMaldehyde	64891	78371	69058	72269	73764	76217	1.04677	0.0659431	0.744089	insig
	3-Hydroxycinnamic Acid*	73203	101500	107080	74621	89883	17676	0.646526	-0.62922	1.14373	insig
	2-Hydroxycinnamic acid*	37328	60908	56661	49370	47684	12060	0.704429	-0.505473	0.962406	insig
	p-Coumaric acid	62322	65902	30081	99858	36269	15843	0.959982	-0.0589203	0.0580301	insig
	Caffeic aldehyde	102890	185880	213020	138080	171810	122310	0.861316	-0.215385	0.645696	insig
	D-Fucose	409060	1063900	1015200	701860	908800	552590	0.869418	-0.201879	0.477665	insig
	1,5-Anhydro-D-glucitol	835830	1859000	1968500	1373900	1586500	1062500	0.862667	-0.213125	0.557769	insig
	2-(Formylamino)benzoic acid	164240	186990	115830	262480	121210	61012	0.95213	-0.070769	0.105664	insig
	L-Methionine Sulfoxide	1773500	1736200	1823000	1954500	1729600	2018100	1.06929	0.0966525	1.11704	insig
	L-Phenylalanine	16203000	22819000	31740000	13262000	22617000	19403000	0.781239	-0.356165	0.910456	insig
	Phthalic acid	494450	529300	533870	322500	326470	315800	0.619387	-0.691086	1.96488	insig
	6-Methylmercaptopurine	1195500	1675700	2209100	1028900	1679700	1488300	0.826113	-0.27559	0.805772	insig
	D-Xylonic acid	8228700	8854700	7870700	10745000	10217000	9668500	1.22747	0.295692	1.81129	insig
	3-Methylxanthine	11829	14437	12885	16982	12506	16382	1.17162	0.228502	1.15314	insig
	Sodium Valproate	1305400	1479900	1364600	1335200	1297900	1119100	0.904166	-0.14534	1.23194	insig
	Pyridoxal	44845	95899	61209	60554	87531	93973	1.19859	0.261333	0.689171	insig
	2-Amino-3-methoxybenzoic acid	48018	114550	59536	47943	81736	88620	0.982868	-0.0249299	0.0371994	insig
	Phosphoenolpyruvate	2076700	1641500	1994300	1997500	1341100	2001400	0.934792	-0.0972825	0.452468	insig
	3,4-Dihydroxybenzeneacetic acid	13308	53658	19522	23471	16513	15592	0.642586	-0.638038	0.723388	insig
	Vanillic acid	30661	17262	33973	28125	25758	32535	1.05522	0.0775389	0.248834	insig
	Pyridoxine	3366800	3469100	2411700	1646000	2494600	2429500	0.710465	-0.493164	1.39184	insig
	3-Methyl-L-Histidine	11917	52773	35954	40551	81919	36921	1.58371	0.663309	0.896751	insig
	DL-Glyceraldehyde-3-phosphate	119390	26428	41469	62728	18320	65279	0.781298	-0.356055	0.375905	insig
	3-Dehydroshikimic acid	571630	399270	835860	465260	368240	529610	0.75445	-0.406503	0.978084	insig
	L-Glycyl-L-proline	11950	42814	22781	19454	37085	30526	1.12277	0.167059	0.29799	insig
	9-Oxononanoic acid	7588.5	6663.1	8761.9	5148.4	7600.6	7066.9	0.861055	-0.215822	0.988663	insig
	Cis-Aconitic acid*	14356000	15239000	15701000	15440000	15225000	14506000	0.99724	-0.0039868	0.128607	insig
	Dehydroascorbic acid	5644400	7142000	5613400	6133800	6565600	6356800	1.03567	0.0505704	0.427218	insig
	Trans-Citridic acid*	11762000	12684000	11668000	9566500	13508000	8347600	0.870081	-0.200779	0.889345	insig
	Shikimic acid	1764100	1858100	1802000	1994000	1914800	2819900	1.2405	0.310917	1.2022	insig
	L-Arginine	46544	140420	251610	226360	259940	375330	1.96462	0.974248	1.33944	insig
	N-Acetyl-L-Aspartic Acid	23585	15843	40068	33135	37731	32666	1.30235	0.381123	0.902347	insig
	L-Citrulline	300610	11969000	8563700	4642500	7076000	16948000	1.37599	0.460474	0.492586	insig
	D-Glucurono-6,3-lactone	579240	420040	380170	414990	406110	412000	0.893907	-0.161803	0.701328	insig
	3-Isopropylmalic Acid*	3205400	11794000	9119500	10147000	8703800	7421900	1.0893	0.1234	0.248834	insig
	2-Isopropylmalic Acid*	3289700	12313000	10957000	10389000	9265300	8287300	1.05203	0.0731758	0.134569	insig
	Coniferaldehyde	60935	45337	51989	36550	53050	34658	0.785146	-0.348967	1.21532	insig
	4-Methoxycinnamic acid	9834.1	18586	9067.3	16118	13979	14690	1.19472	0.256674	0.745198	insig
	D-Glucosamine	2276800	1794900	1226300	1874300	2241400	1982400	1.15102	0.202912	0.790161	insig
	Caffeic acid	1431600	416220	715760	447560	647460	193300	0.502547	-0.992669	1.07105	insig
	Inositol	465980	588710	338160	1009800	511390	459730	1.42221	0.508131	0.921751	insig
	D-Glucose	7499100	5752800	5596200	6212800	5597800	8563300	1.08095	0.112303	0.485448	insig
	Coniferyl alcohol	2317500	1168600	2009000	1295800	1052600	906950	0.59241	-0.755333	1.42875	insig
	Dihydroactinidiolide	240890	384200	622310	282340	333050	244910	0.689675	-0.536012	1.01929	insig
	L-Tyrosine	2006200	2154100	1545300	966350	2699900	1561600	0.916266	-0.126161	0.288288	insig
	4-Pyridoxic acid	65988	60454	19209	90275	62094	68568	1.51689	0.601119	1.211	insig
	2,4-Dinitrophenol	47340	57080	41540	40728	39939	45113	0.861743	-0.214671	1.09581	insig
	O-Phosphocholine	2529700	562110	832780	365420	832640	748270	0.495932	-1.01179	0.895909	insig
	3-Phospho-D-glyceric acid	4682600	1867400	3126900	3486600	2174000	4332700	1.0327	0.0464162	0.121567	insig
	Undecylic Acid	334440	398020	318990	376340	360600	359230	1.04253	0.0600913	0.598647	insig
	N-Acetyl-L-Glutamine	635620	858420	724410	674730	738920	647880	0.929266	-0.105837	0.69653	insig
	Anchoic Acid	227310	284030	279660	305530	351560	277350	1.18134	0.240424	1.24847	insig
	N-Glycyl-L-leucine*	36750	68829	60207	62718	48995	49306	0.971246	-0.0420912	0.160932	insig
	L-Glycyl-L-isoleucine*	23903	52743	53974	57230	42075	45809	1.11096	0.151811	0.407333	insig
	N6-Acetyl-L-lysine	102030	75638	73666	56136	86678	65139	0.827397	-0.273348	0.960703	insig
	N-Monomethyl-L-arginine	29733	69750	70883	26998	40051	65932	0.780561	-0.357417	0.667027	insig
	Homoarginine	8281.7	17453	12738	5577.8	10290	14192	0.781328	-0.356	0.705902	insig
	N-Acetyl-L-glutamic acid	202290	172820	227230	91569	215010	85651	0.651177	-0.618878	1.24311	insig
	5-Hydroxyindole-3-acetic acid	17823	14135	31703	8958.9	30598	6691.4	0.726478	-0.461009	0.634883	insig
	Isocitric Acid	8926900	10177000	12841000	10225000	8876500	13937000	1.03423	0.0485626	0.177841	insig
	Citric Acid	5776800	8513800	10521000	7145300	5740400	11869000	0.997707	-0.00331231	0.0146463	insig
	Isoscopoletin (6-Hydroxy-7-Methoxycoumarin)	63703	18865	48086	33398	41019	85187	1.22158	0.288746	0.457019	insig
	Quinic Acid	8084700	9574200	11174000	11142000	8232400	10832000	1.04764	0.0671383	0.331013	insig
	Dimethyl Phthalate	31894	31645	30109	15921	37924	38958	0.990977	-0.0130767	0.0338926	insig
	Ferulic acid	131590	141130	181390	179040	169950	126570	1.04724	0.0665856	0.265122	insig
	D-Pinitol	215850	206660	212710	233480	203220	227070	1.04495	0.0634271	0.89433	insig
	Gluconic acid	1522100	1814400	1420900	1718700	2207200	2164700	1.28024	0.356411	1.49468	insig
	4-Hydroxy-3-methoxymandelate	67242	28858	99782	65390	18165	64680	0.756757	-0.402099	0.600567	insig
	Lauric acid	4774.4	7214.4	7233.5	5160.9	9864.8	7009.6	1.14634	0.197036	0.52987	insig
	NG,NG-Dimethyl-L-arginine	48849	117260	98845	55416	78420	73340	0.781932	-0.354885	0.820629	insig
	Spermine	38836000	38004000	41993000	46764000	37011000	45687000	1.08944	0.123593	0.93296	insig
	L-Tryptophan	394260	482800	480680	253080	451620	261840	0.711874	-0.490306	1.36018	insig
	4,8-Dihydroxyquinoline-2-carboxylic acid	22501	20908	27145	65850	32279	14109	1.59081	0.669761	0.806344	insig
	Methoxyindoleacetic acid	8939.5	12256	11370	5896.2	8878.4	7655.6	0.688772	-0.537902	1.57144	insig
	4-Hydroxy-3,5-diisopropylbenzaldehyde	9201.8	15166	23371	7348.3	10558	7402.8	0.530158	-0.915506	1.34602	insig
	2,6-Di-t-butylphenol	1384000	1493000	1145300	1242100	1288100	1297800	0.951694	-0.0714299	0.54099	insig
	N-Acetyl-L-phenylalanine	30950	67424	27188	46672	81078	61208	1.5049	0.589666	1.08718	insig
	D-Galactaric acid*	13975000	12994000	13536000	13669000	7916000	9932100	0.778104	-0.361965	1.29494	insig
	D-Saccharic acid*	13843000	13409000	15012000	13595000	7467700	10624000	0.749733	-0.415552	1.36906	insig
	Sedoheptulose	12782000	12437000	12259000	12233000	6624900	10273000	0.77728	-0.363494	1.25719	insig
	N-Acetyl-L-Arginine	17395	38053	27358	10730	37475	19657	0.81953	-0.287131	0.498737	insig
	12-Hydroxydodecanoic acid	6965.4	7948.8	5504.9	7118.6	12474	9088.8	1.40464	0.490196	1.23879	insig
	D-Pantothenic Acid	3425500	3208800	3662000	2510000	2006300	4345500	0.860678	-0.216454	0.60574	insig
	6,7-Dimethoxy-4-methylcoumarin	52995	39297	41067	42480	34355	30799	0.8071	-0.309181	1.20168	insig
	N-Acetyl-D-mannosamine	110810	69279	73485	59278	57239	51530	0.662714	-0.593542	1.42599	insig
	N-Acetyl-D-glucosamine	554600	551050	560420	593310	583500	615300	1.07565	0.10521	1.7961	insig
	N-Acetyl-D-galactosamine	654770	607660	751350	671110	745760	700320	1.05135	0.0722447	0.62589	insig
	L-Glycyl-L-phenylalanine	12879	26706	24301	17351	26324	33535	1.20856	0.273288	0.647942	insig
	N-Acetyl-L-tyrosine	18022	29925	98274	80117	64249	65861	1.43773	0.523797	0.716683	insig
	2'-Deoxycytidine	8651.3	10906	37715	13431	16470	36034	1.15125	0.203207	0.212551	insig
	Myristic Acid	6202300	8035800	10413000	10017000	12628000	9556300	1.30628	0.385467	1.20504	insig
	L-Valyl-L-Leucine	13112	17220	37604	19657	23093	14911	0.848755	-0.23658	0.472528	insig
	L-Cystine	34147	67645	25909	27610	87722	24716	1.09669	0.133152	0.164144	insig
	Palmitaldehyde	22760000	20442000	20574000	21294000	22619000	20914000	1.01648	0.0235812	0.379467	insig
	Thymidine	19051	30711	59667	40966	28747	54356	1.13379	0.181148	0.306697	insig
	Pentadecanoic Acid	502190	607740	440310	267900	518420	392830	0.760624	-0.394744	1.13479	insig
	Cytidine	224860	481500	599820	460690	424600	636550	1.16511	0.220463	0.510488	insig
	Uridine	48283	68052	133010	50992	62689	71969	0.744551	-0.425558	0.783682	insig
	L-Leucyl-L-Leucine	9779.1	23698	37983	11444	15112	22599	0.687866	-0.5398	0.80477	insig
	N-(3-Indolylacetyl)-L-alanine	26654	37914	24575	27428	24462	29695	0.915215	-0.127818	0.506741	insig
	L-Isoleucyl-L-Aspartate	12248	28058	15110	11425	17185	19699	0.871752	-0.198011	0.403853	insig
	2'-Deoxyadenosine	104520	91043	294430	122060	100120	91809	0.640803	-0.642047	0.847228	insig
	Chrysin	96335	14659	31632	12061	87433	26888	0.886108	-0.174446	0.157646	insig
	Palmitoleic Acid	26181	14286	6951.4	8004.9	27771	17893	1.13182	0.178639	0.27445	insig
	Nicotinate D-ribonucleoside	2001900	1368300	518610	1451500	992990	1264300	0.953708	-0.0683802	0.0809229	insig
	Choline Alfoscerate	1037800	1512600	1006300	1287500	3849400	1340900	1.8213	0.864965	0.957366	insig
	D-Glucosamine 1-phosphate	8048.4	14027	6690	4682.6	16904	8709.8	1.05322	0.0748118	0.119622	insig
	D-Glucose 6-phosphate*	1087100	1083700	1396400	941870	1179900	1364000	0.977173	-0.0333147	0.192785	insig
	Glucose-1-phosphate*	1328400	867300	1288700	1065900	1127300	1373900	1.02373	0.0338414	0.148226	insig
	D-Fructose 6-phosphate*	386890	585870	703620	447600	545710	654330	0.982856	-0.0249482	0.114689	insig
	Sorbitol-6-phosphate	17606	26199	23018	18246	21798	21518	0.92127	-0.118305	0.609571	insig
	L-Prolyl-L-Phenylalanine	17113	35485	33021	18334	18911	21843	0.690127	-0.535066	1.20537	insig
	L-Valyl-L-Phenylalanine	7471.5	13658	17904	5393.9	11611	11206	0.722736	-0.46846	0.912655	insig
	Methyl 7,10-hexadecadienoate	2561000	4036400	4247700	3643800	3968100	6183300	1.27202	0.347123	0.90082	insig
	2'-Deoxyguanosine	19634	19249	40891	26449	18700	21378	0.833943	-0.261979	0.60217	insig
	Adenosine	10167000	18662000	19316000	27644000	20213000	20811000	1.42627	0.512252	1.3082	insig
	L-Homocystine	3507.3	10271	8870.9	6802	10022	11199	1.23726	0.307151	0.667496	insig
	2-Feruloyl-sn-glycerol	19838	28312	19546	24805	33347	10791	1.01842	0.0263335	0.0438521	insig
	Cis-10-Heptadecenoic Acid	502560	245340	190760	211530	440620	260870	0.972684	-0.0399562	0.0550681	insig
	Galangin (3,5,7-Trihydroxyflavone)	807760	535670	948910	453480	1040300	707140	0.960119	-0.0587143	0.179015	insig
	Pinobanksin*	64446	7950.1	22900	33992	19788	8986.5	0.658647	-0.602422	0.548582	insig
	Naringenin (5,7,4'-Trihydroxyflavanone)*	68065	9117.1	21941	32075	17092	7840.8	0.575121	-0.798062	0.664117	insig
	2-Hydroxyhexadecanoic acid	415220	331220	503590	653670	392480	333880	1.104	0.142737	0.359509	insig
	N-Lauryldiethanolamine	46743	56429	39043	42900	44080	58337	1.02181	0.0311298	0.188298	insig
	L-Saccharopine	9646.4	38688	23096	16856	41391	11799	0.980619	-0.0282355	0.0553426	insig
	Dibutyl phthalate	12060000	11910000	12764000	9841600	10520000	11843000	0.876697	-0.189849	1.50796	insig
	Punicic acid (9Z,11E,13Z-octadecatrienoic acid)	44517	34625	69547	25082	48505	44495	0.794154	-0.332509	0.779181	insig
	Crepenynic acid	61826	73193	90264	61371	102020	114690	1.23436	0.303767	0.848294	insig
	Octadeca-11E,13E,15Z-trienoic acid	2522000	2664000	2723900	2014500	2241900	2552600	0.86082	-0.216217	1.46251	insig
	γ-Linolenic Acid*	3054900	3670800	4360400	3010800	4934400	5599800	1.2218	0.289008	0.833199	insig
	α-Linolenic Acid*	3287300	3721900	4596100	3155000	5502600	5736700	1.24032	0.310714	0.880825	insig
	L-Aspartyl-L-Phenylalanine	9788.7	10279	9022.7	3242.4	6757.9	5382.1	0.528779	-0.919263	1.78304	insig
	Feruloylcholine	2347.9	9194.3	3871.6	5978.5	6491.8	3267.3	1.02101	0.029993	0.0481695	insig
	Linoleic acid	12971000	13799000	16947000	9655700	17315000	19205000	1.05624	0.0789394	0.237476	insig
	(9Z,11E)-Octadecadienoic acid	10532	12184	15525	8597.5	13378	17780	1.0396	0.0560342	0.149506	insig
	Oleamide (9-Octadecenamide)	27768	47281	36256	50090	55455	58247	1.47156	0.557346	1.62055	insig
	Elaidic Acid	6444500	9566400	7124200	6811400	10609000	9039100	1.1437	0.193702	0.703653	insig
	11-Octadecanoic acid(Vaccenic acid)	2015000	2988600	2460200	2343800	3571800	3179300	1.21853	0.285147	1.00122	insig
	Guanosine	292670	429750	558610	478870	476400	501710	1.13735	0.185677	0.66163	insig
	Xanthosine	36702	35044	55735	15358	34276	21837	0.56064	-0.834852	1.48434	insig
	Stearic Acid	27349000	37752000	42379000	20377000	41673000	23411000	0.795134	-0.33073	0.86074	insig
	Isoscutellarein*	6741.4	7266.6	6994.8	8920	6194.7	5200.2	0.967247	-0.0480434	0.205983	insig
	Luteolin (5,7,3',4'-Tetrahydroxyflavone)	16649	28477	32205	34904	35232	18767	1.14964	0.201185	0.473335	insig
	2'-Hydroxyisoflavone*	14952	19894	18992	22105	28604	9673.6	1.12156	0.165508	0.338669	insig
	Hexadecanedioic acid	128690	54920	49062	76857	59468	84037	0.947093	-0.0784221	0.115171	insig
	Vitamin A (Retinol)	20555	133910	32196	23965	100430	161530	1.53179	0.615216	0.601751	insig
	10,16-Dihydroxypalmitic acid	12978	13591	17076	10779	20366	14049	1.03549	0.0503149	0.126741	insig
	Glucarate O-Phosphoric acid	8496800	11395000	15959000	12779000	7064000	2140400	0.613191	-0.705591	1.06549	insig
	D-Sedoheptuiose 7-phosphate	8567500	13283000	16157000	13576000	8195900	2724600	0.644518	-0.633708	1.02999	insig
	Catechin	2721200	1795300	2002800	2423200	1400600	1838200	0.868498	-0.203405	0.632861	insig
	3',4,4',5,7-Pentahydroxyflavan (Luteoforol)	258750	145300	115740	220710	163100	152690	1.03215	0.0456493	0.144935	insig
	Epicatechin	1314100	463810	557760	579830	923810	517250	0.865229	-0.208846	0.332931	insig
	Argininosuccinic acid	173310	334970	360000	221970	193640	375550	0.911181	-0.134191	0.315895	insig
	4-Oxo-9Z,11Z,13E,15E-Octadecatetraenoic Acid	34503	58151	80747	40671	44888	44114	0.747822	-0.419234	0.984152	insig
	Brevifolin carboxylic acid	1126400	974490	1041400	1232500	1036500	1131200	1.08208	0.113803	1.0295	insig
	13-Hydroxy-6,9,11-octadecatrienoic acid	64974	56278	69787	67764	59117	41073	0.879161	-0.185801	0.820605	insig
	9-Oxo-10E,12Z-octadecadienoic acid*	1519.3	2806.7	4750.1	3187.7	4306	5511.9	1.43295	0.518989	0.947143	insig
	5-Aminoimidazole ribonucleotide	376190	511010	459160	453680	684870	707320	1.37101	0.455237	1.33877	insig
	9S-Hydroxy-10E,12Z-octadecadienoic acid*	36417	30107	52955	23686	38237	41832	0.868395	-0.203576	0.599699	insig
	13(S)-HODE;13(S)-Hydroxyoctadeca-9Z,11E-dienoic acid*	31656	28710	57813	23109	39744	45413	0.916119	-0.126393	0.321556	insig
	5'-Deoxy-5'-(methylthio)adenosine	2423000	4408800	3698700	2660800	3278800	4636200	1.0043	0.00619286	0.0219516	insig
	N7-Methylguanosine	45694	74125	120190	38325	69879	96085	0.851172	-0.232477	0.451639	insig
	Picein (4-Acetylphenyl-glucoside)	27182	41558	56459	73018	97513	77641	1.98222	0.987117	1.70704	insig
	Tababiphenyl C	229520	209400	197380	241480	295270	203470	1.16332	0.218247	1.02446	insig
	3-Dehydrosphinganine	6584.8	10646	7532	9902	11473	5488.7	1.08484	0.117484	0.301803	insig
	Hispidulin (5,7,4'-Trihydroxy-6-methoxyflavone)*	189960	552980	296150	422780	366190	207620	0.959099	-0.0602486	0.111886	insig
	5,7,2'-Trhiyroxy-8-methoxyflavone*	493820	1424000	892800	1114500	979110	596340	0.957066	-0.0633091	0.134647	insig
	4-O-Glucosyl-4-hydroxybenzoic acid	292280	271880	134770	135710	174350	121460	0.617401	-0.695721	1.25596	insig
	1-O-Salicyl-D-glucose	35580	351450	384590	39878	694310	57171	1.02558	0.0364418	0.0083279	insig
	4-Oxoretinol	14765	17554	28038	11793	14337	15018	0.681744	-0.552699	1.2446	insig
	3-Hydroxyoctadecanoic Acid	5252400	4732500	6091900	4074800	4336600	5063000	0.838127	-0.254759	1.32435	insig
	N-Acetyl-D-glucosamine-1-phosphate	76149	89732	71018	58246	51776	40612	0.635857	-0.653225	1.74025	insig
	D-erythro-sphinganine	94676	59230	127030	77633	47806	98857	0.798388	-0.324838	0.726631	insig
	Quercetin	805370	486740	582940	258310	398000	381540	0.553505	-0.853331	1.57757	insig
	4-O-Glucosyl-3,4-dihydroxybenzyl alcohol	435580	443930	446070	724070	681950	441660	1.39387	0.479091	1.37481	insig
	Nicotianamine	264490	281890	334480	362420	411350	287510	1.20482	0.268821	1.11713	insig
	3'-O-Methyl-(-)-epicatechin	393310	450510	305970	442040	638720	304500	1.20479	0.268786	0.682884	insig
	Arachidonic Acid	25668	32880	38816	26336	47391	47464	1.24472	0.315822	0.859077	insig
	Epigallocatechin*	3426400	163250	1173300	2047000	1496000	32669	0.750726	-0.413642	0.336629	insig
	Gallocatechin*	4451900	210560	1620700	2792900	2020200	29150	0.770671	-0.375813	0.312737	insig
	N-Feruloylagmatine	24167	9	13482	19443	25350	9	1.18971	0.250607	0.206985	insig
	5(Z),8(Z),11(Z)-Eicosatrienoic acid	17094	13981	21624	8731.9	16014	14737	0.749215	-0.416548	1.16133	insig
	11,14,17-Eicosatrienoic acid*	16406	11121	21190	7693.6	15110	11801	0.710319	-0.493461	1.11369	insig
	Dihomo-gamma-linolenic acid; (8Z,11Z,14Z)-Icosatrienoic acid*	13474	10703	19958	7489.9	13073	11820	0.733724	-0.446691	1.06549	insig
	2'-Deoxycytidine-5'-monophosphate	5059	2570.1	5912.9	12553	3141	7850.5	1.73863	0.797949	0.987602	insig
	Eicosadienoic acid	167880	157920	257560	140940	182370	147990	0.807906	-0.307741	0.996723	insig
	L-Glutamic acid-O-glycoside	46235	39969	45586	40463	41358	47578	0.981858	-0.0264144	0.258803	insig
	9-Hydroperoxy-10E,12,15Z-octadecatrienoic acid	15376	13784	12751	16507	10938	9033.4	0.870378	-0.200286	0.696933	insig
	13S-Hydroperoxy-6Z,9Z,11E-octadecatrienoic acid	39697	38429	36764	40823	32898	16269	0.783271	-0.352417	0.987275	insig
	2-(Dimethylamino)guanosine	120190	157120	81026	173710	111860	285380	1.59334	0.672051	1.10044	insig
	9-Hydroxy-12-oxo-15(Z)-octadecenoic acid	1976.3	1881.4	3585.1	2165.2	3530.7	2763	1.13652	0.184625	0.428144	insig
	7S,8S-DiHODE; (9Z,12Z)-(7S,8S)-Dihydroxyoctadeca-9,12-dienoic acid	8262	5264.4	11194	5936.5	17623	10028	1.3587	0.442222	0.67865	insig
	13S-Hydroperoxy-9Z,11E-octadecadienoic acid	4167.9	2667.4	5196.5	2495.3	5381.3	4007.3	0.987708	-0.0178441	0.0810385	insig
	12,13-DHOME; (9Z)-12,13-Dihydroxyoctadec-9-enoic acid	49590	48312	58686	46992	79825	68324	1.24621	0.317543	1.03413	insig
	Protocatechuic acid-4-O-glucoside	33267000	43343000	33471000	38863000	36525000	35605000	1.00828	0.0119032	0.107155	insig
	Cornoside	307610	405250	73865	142000	71018	555820	0.977264	-0.0331798	0.0136499	insig
	S-(Methyl)glutathione	48775	49980	89783	109650	99549	16114	1.19505	0.257075	0.326575	insig
	Cytidine 5'-monophosphate(Cytidylic acid)	106460	70121	92709	100970	91121	52597	0.908641	-0.138217	0.45249	insig
	Uridine 5'-monophosphate	26379	24424	37793	25078	31424	16186	0.820443	-0.285524	0.839805	insig
	Skimmin (7-Hydroxycoumarin-7-O-glucoside)	2388900	9457600	128210	9598200	89196	6431300	1.34606	0.428744	0.375731	insig
	N-Oleoylethanolamine	42909	29845	51296	20798	29417	31475	0.658525	-0.60269	1.42288	insig
	p-Coumaric acid-4-O-glucoside	1137700	1928500	1298200	1913000	1244500	1494100	1.06581	0.0919437	0.319503	insig
	Androsin	1397300	883550	3769900	2244600	1022300	1049000	0.713283	-0.487453	0.604698	insig
	3-Hydroxy-4-isopropylbenzylalcohol-3-O-glucoside	3837100	2815900	3122800	6352000	6369100	3930800	1.70338	0.7684	1.5685	insig
	Cyclic 3',5'-Adenylic acid	13923	22666	31725	45300	35621	32305	1.65743	0.728952	1.47133	insig
	Quercetin-3',4'-dimethyl ether	982220	902960	736000	831260	132070	825410	0.682418	-0.551273	0.947119	insig
	1-O-Vanilloyl-D-Glucose	2809800	3136500	2922400	3800800	4662800	3081900	1.30183	0.380536	1.34791	insig
	3,4,5-Trimethoxyphenyl-1-O-Glucoside	1466500	1460200	4036500	860120	2178600	1907700	0.710366	-0.493366	0.707887	insig
	Bartsioside	6463400	3225700	4905600	2200700	4963300	5834400	0.890625	-0.167111	0.355089	insig
	9,10,13-Trihydroxy-11-Octadecenoic Acid	12986	12714	20389	8615.3	22581	13075	0.960561	-0.0580507	0.166681	insig
	Monopalmitin	80270	54162	34225	39387	42294	46736	0.761409	-0.393256	0.83826	insig
	2'-Deoxyadenosine-5'-monophosphate	86520	80382	80423	82915	131430	123230	1.3649	0.4488	1.39194	insig
	Pyridoxine-5'-O-glucoside	328670	350120	314410	332980	445960	481840	1.26941	0.34416	1.38467	insig
	2'-Deoxyinosine-5'-monophosphate	4874700	1643100	2198000	1519600	2395600	2563700	0.743351	-0.427884	0.642858	insig
	1-O-Galloyl-D-glucose	3167100	1818000	2466300	3986200	2530700	3082200	1.28823	0.365388	1.05253	insig
	6-O-Galloyl-glucose	221860	182700	275300	275650	242430	247550	1.12616	0.17141	0.843237	insig
	2-O-Galloyl-glucose	2889600	1802800	2357300	3811700	2386300	2885700	1.28852	0.365718	1.08415	insig
	β-Nicotinamide mononucleotide	41353	45876	47840	51489	68897	8276.1	0.952566	-0.0701095	0.14516	insig
	1-O-p-Coumaroylquinic acid	15726000	18992000	13560000	7272500	10387000	17973000	0.738069	-0.438172	0.98122	insig
	4-O-p-Coumaroylquinic acid	11181000	15639000	12135000	12772000	8607200	6741700	0.721882	-0.470166	1.23795	insig
	D-Fructose-1,6-biphosphate	70550	53830	56351	55247	49930	35047	0.775871	-0.366111	1.27608	insig
	D-Glucose 1,6-bisphosphate	36681	6527	8668.6	13145	8563.9	17356	0.753035	-0.409211	0.380862	insig
	Esculetin-7-O-glucoside*	1705300	3406600	1569900	1800900	2133300	14220000	2.71696	1.44199	0.853351	insig
	Esculin (6,7-DihydroxyCoumarin-6-glucoside)*	1594700	3369300	1339500	1678100	2053500	12531000	2.57993	1.36733	0.848634	insig
	Docosanoic acid	217130	193580	240410	203910	223950	333610	1.16948	0.225864	0.788845	insig
	1-O-[(E)-Caffeoyl]-D-glucose	4116300	4825300	3886200	4244600	3217400	5552800	1.01458	0.0208794	0.120964	insig
	Galactinol*	2317700	3529900	2688600	3368500	3888000	4670800	1.39726	0.482602	1.46384	insig
	Isomaltulose*	893220	928090	765700	1026900	989470	2278200	1.66005	0.731228	1.12038	insig
	D-(+)-Trehalose*	302750	373020	428870	376880	572960	773910	1.56046	0.641974	1.28509	insig
	Lactobiose*	555860	902360	1026700	905990	1462300	1569100	1.58451	0.66404	1.36295	insig
	Melibiose*	519110	748780	710370	686120	849710	1278300	1.42253	0.508457	1.17389	insig
	D-(+)-Sucrose*	2073900	3194900	2977300	2502100	3400500	4489700	1.26027	0.333731	0.932388	insig
	Coniferin	4808000	6515400	4895100	5505900	3993500	6305700	0.974511	-0.0372502	0.121199	insig
	Cocamidopropyl betaine	42249	26202	24571	30729	40218	20810	0.986401	-0.0197537	0.048375	insig
	Syringaldehyde-4-O-glucoside	121370	119050	160460	253870	224590	94366	1.42892	0.514927	0.942997	insig
	Dihydrocaffeoylglucose	124290	97376	169590	227910	243450	103800	1.47003	0.55585	1.014	insig
	Guanosine 3',5'-cyclic monophosphate	6529.2	14201	11838	11171	22909	3043.2	1.13986	0.188857	0.211285	insig
	4-Pyridoxic acid-O-glucoside	23357	68581	84959	103280	142450	27752	1.546	0.628536	0.727187	insig
	Methyl 6-O-galloyl-glucoside	16647	12666	16763	15001	24415	19993	1.28937	0.366666	1.14883	insig
	1-O-(3,4-Dihydroxy-5-methoxy-benzoyl)-glucoside	19060	34645	26075	70839	52013	18833	1.77595	0.828588	1.06603	insig
	Adenosine 5'-monophosphate	2271100	1879400	3007900	2125400	2877000	1925400	0.967786	-0.0472399	0.224551	insig
	3'-Adenylic Acid	16575	10756	14796	8269.5	11208	9594	0.690092	-0.53514	1.49203	insig
	5,6,15-Trihydroxy-7,9,11,13-eicosatetraenoic acid	4087.8	2593.1	3032.1	4094.4	3632.9	4443.9	1.25308	0.325483	1.26918	insig
	1-α-Linolenoyl-glycerol*	19632	27303	32904	24362	37039	28625	1.12759	0.173248	0.555272	insig
	2-α-Linolenoyl-glycerol*	19424	36493	34573	28475	58101	39229	1.39026	0.475359	0.963777	insig
	Cryptochlorogenic acid*	2067300	2269700	1394700	1697800	3026500	3081200	1.36181	0.445528	1.10877	insig
	Scopoletin-7-O-glucoside (Scopolin)	1260100	188350	789420	354810	331410	1167100	0.828162	-0.272014	0.28858	insig
	Chlorogenic acid*	8984900	6614400	6435800	4355200	5639200	7472500	0.792685	-0.33518	1.01905	insig
	Neochlorogenic acid(5-O-Caffeoylquinic acid)*	8466600	7327000	6731300	4933900	5903500	8857200	0.874348	-0.193721	0.650674	insig
	1-Linoleoylglycerol*	8921.5	8635.1	14474	5737.9	10008	8569.3	0.759124	-0.397592	1.01439	insig
	2-Linoleoylglycerol*	20265	16129	27110	12742	25892	22187	0.957751	-0.0622779	0.210641	insig
	Sinapoyltartaric acid	9137.3	9942.8	8531.2	12719	8900.4	12523	1.23654	0.306306	1.29148	insig
	1-Oleoyl-Sn-Glycerol	24739	31945	35028	41261	71420	61902	1.9036	0.928731	1.62106	insig
	Matairesinol	633780	91445	1158900	123910	1552900	404290	1.10454	0.143452	0.0790528	insig
	Pinoresinol*	1156300	441000	1360000	223580	632780	653050	0.510401	-0.970296	1.23324	insig
	Glucosyringic Acid	330690	291600	351830	97448	385380	535310	1.04519	0.0637617	0.113441	insig
	(+)-Isolariciresinol	446280	221210	414620	203250	167040	261990	0.584303	-0.775212	1.39683	insig
	7-O-Galloyl-D-sedoheptulose	42009	33613	44054	57107	54460	36360	1.23606	0.305752	1.04878	insig
	Guanosine 5'-monophosphate	24627	25990	54247	37685	43332	23072	0.992609	-0.0107019	0.0795243	insig
	Turanose	975620	1294200	1420300	731860	962890	1160600	0.773782	-0.37	1.22033	insig
	Isopentenyladenine-7-N-glucoside	132810	261650	156630	199100	220520	245500	1.20692	0.271327	0.835184	insig
	Scopoletin-7-O-glucuronide	131250	431800	363500	317870	569080	492030	1.4883	0.573661	1.05106	insig
	Chlorogenic acid methyl ester	55404	95330	66143	49553	78108	103960	1.06798	0.094889	0.259429	insig
	3-O-Feruloylquinic acid	5697100	6803500	10397000	5406000	6803200	11290000	1.02627	0.0374153	0.0692059	insig
	1-O-Feruloylquinic acid	1004200	1432100	1737900	773630	2008600	2355500	1.23083	0.299631	0.56437	insig
	Sinapaldehyde-4-O-Glucoside	36453	78696	42578	40923	81910	24579	0.934602	-0.0975757	0.166882	insig
	Quinacyl syringic acid	181550	245870	171770	146010	207620	207280	0.936114	-0.0952442	0.378502	insig
	Syringin	155810	93851	66787	174940	192860	238830	1.917	0.938848	1.66395	insig
	Feruloyl syringic acid	2562500	1456200	1722700	1260400	1891300	2694700	1.01829	0.026146	0.0858769	insig
	Nortrachelogenin	21646	19513	67504	14283	279320	49017	3.15305	1.65675	0.798882	insig
	Riboflavin	43641	122730	86696	83650	104920	117510	1.20948	0.274389	0.65939	insig
	Cinncassiol A	9	9	22836	1376.8	9557.7	1913.4	0.562173	-0.830914	0.455939	insig
	Cinncassiol C1	22768	107090	87655	55718	28074	53235	0.629972	-0.666641	0.888367	insig
	1-O-Glucosyl sinapate	6557	24918	28082	46707	26703	25660	1.66345	0.734177	1.09999	insig
	N-Glucosyl-p-coumaroylputrescine	22588	37579	29934	20658	30213	29771	0.895018	-0.160012	0.563488	insig
	S-Adenosyl-L-methionine	255330	208610	263710	219820	246950	222250	0.946911	-0.0786988	0.663187	insig
	Uridine 5'-diphosphate	62208	65396	64908	67047	39299	35183	0.73517	-0.443851	1.27834	insig
	2,3,5,4'-Tetrahydroxystilbene-2-O-D-glucoside	1459200	233390	382790	861100	553260	60158	0.710481	-0.493132	0.416464	insig
	2,4,6,4'-Tetrahydroxy-stilbene-2-O-D-glucoside	54701	25369	270590	71748	47510	56979	0.502587	-0.992556	0.739826	insig
	Caffeoylnicotinoyltartaric acid	2725700	2459600	2949600	2593900	2147200	2692800	0.913828	-0.130005	0.935411	insig
	Apigenin-4'-O-rhamnoside	13354	12973	54559	34719	27502	9069.9	0.881375	-0.182172	0.252572	insig
	Chrysin-7-O-glucoside	1780100	106770	521230	18443	1689300	491960	0.91346	-0.130587	0.098622	insig
	Kaempferol-3-O-arabinoside (Juglanin)	9588.8	9	9	4113.3	259040	9	27.3933	4.77575	0.853637	insig
	Natsudaidain (3-Hydroxy-3',4',5,6,7,8-hexamethoxyflavone)	9187.9	13280	12545	12663	14418	15707	1.22206	0.28932	1.26507	insig
	Trehalose 6-phosphate	23750	30901	28625	35475	58613	44339	1.66227	0.733153	1.55482	insig
	Adenosine 5'-diphosphate	215170	66376	110840	167930	70470	143500	0.973276	-0.0390786	0.0424077	insig
	Caffeoyl(p-Hydroxybenzoyl)tartaric acid	10664	39301	15997	19692	17335	16245	0.807617	-0.308258	0.445235	insig
	Galangin-7-O-glucoside*	28081000	11611000	23770000	8659600	16493000	16679000	0.65916	-0.6013	1.07953	insig
	Kaempferol-7-O-rhamnoside	1720200	16062000	5999400	5946.6	8192800	4788100	0.546088	-0.872795	0.683076	insig
	Genistein-7-O-Glucoside (Genistin)	218740	436300	247920	74984	295450	95278	0.515761	-0.955224	1.1826	insig
	Apigenin-5-O-glucoside*	4436900	7503000	4860500	1638300	6149900	1685300	0.563885	-0.826526	1.12766	insig
	5,7,4'-Trihydroxyisoflavone-7-O-galactoside*	28165000	11138000	22918000	9278600	16610000	16691000	0.684328	-0.547239	1.00461	insig
	Kaempferol-3-O-rhamnoside (Afzelin)(Kaempferin)*	818850	9046900	3212900	9	4537900	2527000	0.540186	-0.888471	0.669449	insig
	Apigenin-6-C-glucoside (Isovitexin)	608560	63335	1411300	1727600	107960	2115400	1.89659	0.923405	0.772926	insig
	Genistein-8-C-glucoside	392050	32051	627230	1122200	66908	1244100	2.31441	1.21064	0.96939	insig
	Benzyl-(2''-O-glucosyl)glucoside	26881	69971	58750	27803	62691	15021	0.678108	-0.560412	0.81469	insig
	Avicularin*	47186	58883	59197	67498	78698	94659	1.45738	0.543375	1.61895	insig
	Quercetin-3-O-xyloside (Reynoutrin)*	16250	6796.4	1973.1	10040	367110	7643.6	15.3797	3.94296	0.866671	insig
	6-O-Caffeoylarbutin*	850960	494260	1187700	707880	820020	476980	0.791529	-0.337286	0.768534	insig
	Isohemiphloin*	188530	51458	378100	345950	73915	543410	1.55848	0.640135	0.643349	insig
	Naringenin-4'-O-glucoside*	741530	247280	422530	439540	226390	147380	0.576268	-0.795188	0.998438	insig
	Butin-7-O-glucoside*	693740	213630	463470	375440	216510	109260	0.511518	-0.967142	1.1394	insig
	Naringenin-7-O-glucoside (Prunin)*	7513500	769280	4171600	3757800	1628000	1110600	0.521616	-0.938941	0.841274	insig
	Dihydrocharcone-4'-O-glucoside*	10969000	9112000	7226100	5577500	7718900	5880300	0.702261	-0.509922	1.42266	insig
	Phloretin-2'-O-glucoside (Phlorizin)*	7948000	6623400	5415000	4111900	6041700	4481900	0.732273	-0.449547	1.34387	insig
	Feruloylcholine glucoside	15113	12195	11910	12505	8994.8	8850	0.773874	-0.369829	1.33788	insig
	Eriodictyol-7-O-glucoside*	257320	132600	226360	267510	71289	102860	0.716653	-0.480653	0.746908	insig
	Eriodictyol-3'-O-glucoside*	284210	238550	333170	543460	247730	185330	1.14089	0.190157	0.331	insig
	Dihydrokaempferol-3-O-glucoside*	387320	180900	391530	394590	103610	99413	0.622676	-0.683447	0.900278	insig
	Aromadendrin-7-O-glucoside	4036000	4865900	4257900	5312200	6411300	4000900	1.19488	0.256867	0.971063	insig
	Dihydrokaempferol-7-O-glucoside*	184440	198720	206810	372640	154310	111520	1.08221	0.113977	0.190457	insig
	Ginkgoside A	4082100	4088400	4264700	5231700	6518000	4635800	1.31767	0.39799	1.48687	insig
	2-O-Salicyl-6-O-Galloyl-D-Glucose	246900	366180	326950	182000	342910	762770	1.36983	0.453995	0.629476	insig
	Catechin-(7,8-bc)-4α-(3,4-dihydroxyphenyl)-dihydro-2-(3H)-one	7908600	8719900	9577700	11975000	17681000	16334000	1.75493	0.811412	1.72797	insig
	Epicatechin glucoside	354690	352510	516490	914600	773090	756000	1.99698	0.997823	1.84418	insig
	Sieboldin	115110	118230	129090	199570	260600	232580	1.9114	0.934632	1.86935	insig
	LysoPE 16:0*	1542000	1263700	1488300	1105600	1734300	1274200	0.958104	-0.0617453	0.308162	insig
	LysoPE 16:0(2n isomer)	1564500	1217100	1426600	1083900	1848000	1312600	1.00863	0.0123913	0.0292496	insig
	Ursonic acid	16637	15758	17688	22945	27479	31903	1.64381	0.717045	1.77396	insig
	Betulinic acid	11288	13985	14968	17465	26379	24935	1.70918	0.773302	1.66563	insig
	L-Aspartic acid-O-diglucoside	478950	945290	1073200	969730	2119600	1629500	1.88947	0.917979	1.36087	insig
	Caffeoyl-p-coumaroyltartaric acid	103690	71140	97906	59412	47080	63306	0.622573	-0.683686	1.65865	insig
	O-p-Coumaroyl-O-salicyloyl quinic acid	6443.8	6952.2	5541.5	5736.2	11808	10788	1.49609	0.581197	1.25182	insig
	Anthranilate-1-O-Sophoroside	7535	13899	16587	15817	27331	19208	1.64004	0.713732	1.31994	insig
	Luteolin-7-O-glucuronide	1370400	1381500	1038300	1252300	78700	1187500	0.664477	-0.589709	0.898267	insig
	6-C-MethylKaempferol-3-glucoside	8785700	12104000	11082000	15109000	12691000	10772000	1.20644	0.270758	1.10989	insig
	Chrysoeriol-7-O-glucoside	514880	857110	598080	870150	869280	596800	1.18586	0.245935	0.797399	insig
	Diosmetin-7-O-galactoside	9133700	12478000	11937000	15265000	12397000	11711000	1.17361	0.23095	1.05828	insig
	6-Hydroxykaempferol-7-O-glucoside*	618020	394390	753780	9	1171600	9	0.663359	-0.592138	0.502395	insig
	Quercetin-3-O-glucoside (Isoquercitrin)*	13978000	8343800	15784000	18519000	27949000	27475000	1.94047	0.956403	1.65579	insig
	Quercetin-7-O-glucoside*	14808000	6981800	12259000	15261000	24258000	24631000	1.88406	0.913845	1.56724	insig
	Taxifolin-3'-O-glucoside	436580	177490	372580	465610	588550	600130	1.67667	0.745602	1.53681	insig
	Galloylisorhamnetin	10788	275560	38934	14635	173960	27269	0.663621	-0.591568	0.355944	insig
	2α-Hydroxyursolic acid*	349130	254910	318890	301210	343400	284800	1.00702	0.0100939	0.044514	insig
	2-Hydroxyoleanolic acid*	352510	283320	302260	317800	292230	241590	0.907823	-0.139517	0.846307	insig
	10-Formyltetrahydrofuran	1383400	1855500	3637200	1667700	1824000	2404400	0.857477	-0.22183	0.478117	insig
	LysoPE 18:3*	136880	152230	140360	131340	213000	154340	1.16115	0.215557	0.819832	insig
	LysoPE 18:3(2n isomer)*	222050	281890	234380	230940	358170	416600	1.36216	0.445896	1.21562	insig
	LysoPE 18:2(2n isomer)*	1082000	785810	1277900	619540	1026900	1084000	0.867988	-0.204252	0.659222	insig
	LysoPE 18:2*	302190	239220	313240	180860	295640	238640	0.836764	-0.257108	1.01169	insig
	Quercetin-5-O-glucuronide	42070	75267	44453	55165	26196	58288	0.86315	-0.212317	0.447624	insig
	Isorhamnetin-7-O-glucoside (Brassicin)*	2008200	1008900	1532700	3438500	2823400	2515900	1.92927	0.948056	1.72108	insig
	Rhamnetin-3-O-Glucoside*	1962400	948330	1569200	3363300	2532800	2404800	1.85291	0.889792	1.64635	insig
	Isorhamnetin-3-O-Glucoside*	1895600	948730	1400600	3055300	2702600	2367600	1.91417	0.936716	1.7502	insig
	Persicoside	16999	30724	19023	10183	41347	57819	1.63829	0.712187	0.874757	insig
	LysoPC 15:1	8303.8	7445.6	15365	3507.8	8862.5	5699.6	0.580757	-0.783994	1.21445	insig
	LysoPE 18:1(2n isomer)*	295180	212410	168640	288050	239340	324990	1.26049	0.333983	1.12697	insig
	LysoPE 18:1*	87156	106090	63294	120840	119730	110840	1.36981	0.453971	1.5617	insig
	2-Amino-4-dihydroxy octadecyl galactoside	7510.7	14717	2004.4	6557.4	21782	10922	1.62022	0.696192	0.789938	insig
	Gossypetin-8-O-glucoside	38365	28173	46983	81649	65156	71180	1.92022	0.94127	1.81475	insig
	LysoPC 15:0*	42235	16128	21059	14343	16549	12138	0.541789	-0.884196	1.17149	insig
	LysoPE 18:0	22523	19565	27628	19202	27060	24319	1.01241	0.0177901	0.0451452	insig
	Dihydromyricetin-3-O-glucoside	227150	413070	275590	362930	618340	499140	1.6165	0.692877	1.40711	insig
	5-O-p-Coumaroylshikimic acid O-glucoside	8085	60173	49087	155390	93266	15411	2.25035	1.17015	0.952413	insig
	3-O-p-Coumaroylshikimic acid O-glucoside	524320	899640	827720	1131600	1314700	957020	1.51146	0.595941	1.51929	insig
	1,4-Di-O-galloyl-glcose*	19946	7632.3	24920	31172	18354	7210.8	1.08074	0.112014	0.131796	insig
	1,6-Di-O-Galloyl-D-Glucose*	19515	6502.7	16761	21988	18799	10732	1.20431	0.268212	0.513729	insig
	Quillaic acid	3348600	6983400	4979900	7027600	11057000	6894800	1.63137	0.706086	1.3363	insig
	Kaempferol-3-O-(6''-acetyl)glucoside	138670	97442	390900	74823	201930	200640	0.761378	-0.393316	0.519833	insig
	LysoPC 16:1(2n isomer)*	11934	16502	14017	15688	23197	16372	1.3016	0.380291	1.19992	insig
	LysoPC 16:1*	156230	56012	69933	59848	50849	47826	0.56179	-0.831898	1.06283	insig
	N1,N5-Bis(p-coumaroyl)spermine	2266.6	19471	9	19730	9	9888.2	1.36238	0.446132	0.33664	insig
	LysoPC 16:0	9087800	9978300	12211000	12484000	12305000	10475000	1.12747	0.173089	0.956668	insig
	LysoPC 16:0(2n isomer)	7572600	8334000	10653000	10821000	10732000	9272700	1.16062	0.2149	1.06029	insig
	N',N''-Diferuloylspermidine	463770	192230	161310	402520	190870	460010	1.28886	0.366098	0.627183	insig
	Dicaffeoylshikimic acid	50456	82635	65793	96024	16891	49124	0.814741	-0.295586	0.464761	insig
	5-O-p-Coumaroylquinic acid O-glucoside	10219000	19477000	12290000	17834000	38881000	18477000	1.79088	0.840671	1.16456	insig
	3-O-p-Coumaroylquinic acid O-glucoside	10868000	22167000	11898000	17844000	38309000	17499000	1.63915	0.712949	1.02686	insig
	LysoPE 20:4(2n isomer)*	50859	63668	48612	57097	82576	53487	1.18402	0.243695	0.85716	insig
	LysoPE 20:4*	50895	69581	45954	48450	74259	57110	1.08045	0.11163	0.421394	insig
	LysoPE 20:3(2n isomer)*	416890	319660	430560	295310	423020	377900	0.939269	-0.09039	0.471566	insig
	LysoPE 20:3*	105420	108330	130390	82385	134780	109460	0.949105	-0.0753604	0.369353	insig
	LysoPC 17:2	5372.5	5612.8	8502.1	6635.3	16157	9407.6	1.65234	0.724515	1.11093	insig
	LysoPE 20:2(2n isomer)	55000	33253	59658	39061	49563	49769	0.93565	-0.0959584	0.376459	insig
	LysoPE 20:2	29426	21784	26744	16532	21455	24863	0.806245	-0.31071	1.19808	insig
	Quercetin-3-O-(6''-acetyl)galactoside	6766.5	5100	7400.5	7885.5	5669.8	8459	1.14259	0.192309	0.761671	insig
	LysoPC 17:0*	223720	195190	197690	270340	320900	255530	1.37329	0.457635	1.71225	insig
	LysoPC 17:0(2n isomer)*	8561.4	5669.8	7045.4	8202.6	13897	6155.5	1.32799	0.409244	0.823658	insig
	1-α-Linolenoyl-glycerol-3-O-glucoside	320120	210910	208020	219860	491160	362550	1.45264	0.538672	1.06964	insig
	Di-O-Glucosylquinic acid	701210	2076000	1295300	1356900	2304500	2968300	1.62791	0.703025	1.13345	insig
	2-Linoleoylglycerol-1-O-glucoside*	13647	5816.7	11369	12380	13464	26721	1.70485	0.769641	1.14651	insig
	LysoPC 18:3(2n isomer)	673510	786960	686750	936290	1147200	833010	1.35827	0.441768	1.55286	insig
	LysoPC 18:3	588640	805640	660900	907580	1153200	888960	1.43527	0.521323	1.60019	insig
	6''-O-Malonylgenistin	10972	7293.2	14901	6981.1	9892.1	11335	0.85051	-0.233599	0.643937	insig
	6'-O-Feruloyl-D-sucrose	254600	1453200	910330	1001800	713990	616970	0.891002	-0.166499	0.261571	insig
	LysoPC 18:2	1840100	1740300	2472000	1717900	2430300	1797100	0.982305	-0.0257577	0.161492	insig
	LysoPC 18:2(2n isomer)	7391600	6456000	8289600	5831600	7999700	6746300	0.929548	-0.105398	0.634766	insig
	Matairesinol-4'-O-glucoside (Matairesinoside)	1871700	819880	2558900	1309300	4019800	1476500	1.29619	0.374273	0.451754	insig
	Pinoresinol-4-O-glucoside	4673200	643140	3031100	1556800	1585000	2509100	0.676962	-0.562853	0.685253	insig
	LysoPC 18:1	870440	1187500	721350	1681300	1353800	1325000	1.56878	0.649645	1.65155	insig
	LysoPC 18:1(2n isomer)	5166100	5356400	4117600	7239500	6008300	6297200	1.33503	0.416874	1.67651	insig
	Rosmarinic acid-3'-O-glucoside	1027000	1813100	1116700	1932000	813820	2501700	1.3262	0.407302	0.744368	insig
	Isolariciresinol-9'-O-glucoside	1107600	2025600	1825900	1737400	2159700	2138200	1.21702	0.283347	0.972672	insig
	(+)-Isolariciresinol-9-O-glucoside	3068300	2493900	3226600	2180700	2136300	1851400	0.701848	-0.51077	1.7418	insig
	Lariciresinol-4'-O-glucoside*	982430	1502800	881960	1722400	1799200	2210500	1.70234	0.767519	1.69773	insig
	LysoPC 18:0	381660	359820	535610	499870	509980	390860	1.0968	0.133298	0.526859	insig
	LysoPC 18:0(2n isomer)	18470	12619	17893	17990	20220	12385	1.03293	0.0467431	0.145903	insig
	(-)-Secoisolariciresinol 4-O-glucoside	9270700	14737000	9791700	7203700	9944000	10485000	0.81755	-0.290621	0.881452	insig
	5-O-Feruloyl quinic acid glucoside	961660	1235100	2556700	2623000	2512300	1557500	1.40798	0.493632	0.8931	insig
	Kaempferol-3-O-(6''-malonyl)glucoside*	373700	282450	1202800	246660	573530	546720	0.735313	-0.44357	0.551994	insig
	Kaempferol-3-O-(6''-malonyl)galactoside*	382080	302570	1445100	270520	624690	523560	0.666167	-0.586043	0.633768	insig
	LysoPC 19:1	7520.6	5670.5	8662.1	10125	16229	11591	1.73636	0.796065	1.55308	insig
	Uridine-5'-Diphosphate-D-Xylose	325690	228540	269920	179570	225430	241010	0.78385	-0.35135	1.30148	insig
	Syringic acid-4-O-(6''-feruloyl)glucoside	7041.2	3731	12042	6973.7	17189	6376.9	1.33862	0.420749	0.527611	insig
	1-Hydroxypinoresinol-1-O-Glucoside	591880	401710	583040	260880	594330	1069800	1.22096	0.288022	0.467309	insig
	LysoPC 19:0	2179.8	1405.5	2782.8	2289.9	4193.2	3044.5	1.49614	0.58125	1.17778	insig
	Amentoflavone	4332900	4057100	4552300	3968700	4065100	4265700	0.950333	-0.0734944	1.08636	insig
	LysoPC 20:4	39038	46244	82565	61366	73875	67545	1.20816	0.272811	0.712137	insig
	LysoPC 20:3	1390300	1347800	1593900	1900700	1669700	1401100	1.14762	0.198648	1.05213	insig
	LysoPC 20:2*	66527	67601	73689	61710	62501	69066	0.930035	-0.104644	1.20394	insig
	LysoPC 20:2(2n isomer)*	38398	33225	60338	39032	53450	40384	1.00686	0.00986035	0.023653	insig
	Quercetin-7-O-(6''-malonyl)glucoside*	30741	10576	26982	15756	23721	25881	0.956939	-0.0635006	0.151901	insig
	Quercetin-3-O-(6''-malonyl)galactoside*	25683	8751.8	23252	23700	33878	47414	1.82004	0.863966	1.32998	insig
	Pinocembrin-7-O-(2''-O-arabinosyl)glucoside	27515	34325	31484	29904	31706	16585	0.837887	-0.255172	0.889346	insig
	Sequoiaflavone	16258000	14256000	19673000	21698000	18463000	10231000	1.00408	0.00588101	0.0172241	insig
	N1,N8-Bis(sinapoyl)spermidine	4628400	8127300	24937000	5201200	26055000	12320000	1.15609	0.209255	0.170551	insig
	Sinapoylsinapoyltartaric acid	16707	57908	15698	79621	59256	36990	1.94731	0.961479	1.21201	insig
	Epicatechin-epiafzelechin	2361000	1666300	1865800	2410700	3397300	2238600	1.36543	0.449353	1.28056	insig
	Cinncassiol B-19-O-glucoside	3165.2	2648.5	5579.7	6073.3	9701.6	4159.6	1.74965	0.807069	1.16392	insig
	Pinocembrin-7-O-neohesperidoside	48625	26386	16656	19484	61392	3986.9	0.925774	-0.111268	0.117557	insig
	Pinocembrin-7-O-rutinoside	46970	23992	13267	13902	78203	2762.9	1.12631	0.171603	0.129755	insig
	Uridine 5'-diphospho-D-glucose	1924400	1545600	2038700	1328800	1636700	1628800	0.834008	-0.261867	1.29839	insig
	Podocarpusflavone B*	978740	807520	1085600	708930	941070	585760	0.778506	-0.36122	1.27289	insig
	Ginkgetin (7,4'-Dimethylamentoflavone)*	2825200	2517900	3470800	2287700	2926800	1894100	0.806522	-0.310215	1.16595	insig
	Isoginkgetin*	385760	406150	395130	504410	378130	425310	1.10177	0.139829	0.948552	insig
	5'-Methylbilobetin*	7011600	6593500	8618800	5925100	7324200	5068500	0.824239	-0.278866	1.2002	insig
	LysoPC 22:4	4106.3	3861.6	2216.3	3522.2	2843.9	3352.7	0.954302	-0.0674826	0.187496	insig
	Procyanidin A2	69203	572090	230220	137910	122860	1499700	2.02002	1.01437	0.605234	insig
	Procyanidin B1	2151200	1665400	2203100	1912100	1761300	1622600	0.879778	-0.184788	1.08218	insig
	Procyanidin B4	14156000	6247800	5592600	9872300	10258000	8080400	1.08518	0.117931	0.279587	insig
	Procyanidin B2	1065400	870890	765700	876550	900240	687400	0.911991	-0.132909	0.648828	insig
	Procyanidin B3	148060	67599	96160	237250	81780	68142	1.24166	0.312266	0.414821	insig
	Vitexin-2''-O-rhamnoside	30455	31176	38827	53068	23457	30618	1.06655	0.0929451	0.227411	insig
	Epitheaflavic acid-3-O-Gallate	3599400	1854000	3593200	3585600	2397700	2890100	0.980855	-0.0278887	0.0983856	insig
	Sciadopitysin	10272000	9882400	10401000	11399000	9266400	8567200	0.956708	-0.0638492	0.497879	insig
	Gambiriin A1	256430	54997	132880	293570	108820	40639	0.997124	-0.00415573	0.00277649	insig
	N',N'',N'''-p-Coumaroyl-cinnamoyl-caffeoyl spermidine	3859.1	7565.1	15012	16309	4530.6	7095	1.05668	0.0795383	0.0732993	insig
	Quercetin-3-O-(2''-Galloyl)Arabinoside	18604	9	9	2476.6	3998.1	113680	6.4523	2.68981	0.839493	insig
	Procyanidin A6	81718	19380	34304	42843	43071	22353	0.799597	-0.322655	0.427247	insig
	Luteolin-7-O-rutinoside*	4267300	9	9	9	660170	2190600	0.668049	-0.581973	0.263187	insig
	Luteolin-7-O-neohesperidoside (Lonicerin)*	5361700	2605.4	9	33484	735040	2358300	0.582894	-0.778696	0.346358	insig
	Vitexin-2''-O-glucoside	42375	9	33082	92712	9	30273	1.62979	0.704689	0.505127	insig
	Apigenin-6,8-di-C-glucoside	159380	3336.7	154500	428130	4302.6	166130	1.88692	0.916033	0.656128	insig
	Kaempferol-3-O-neohesperidoside*	32362000	24495000	52039000	9	50558000	9	0.464278	-1.10694	0.948127	insig
	Uridine 5'-diphospho-N-acetylglucosamine	40592	20446	33704	20002	42093	21514	0.882491	-0.180346	0.409876	insig
	Diosmetin-7-O-rutinoside (Diosmin)	3790900	9	172920	717040	719980	1821100	0.821963	-0.282855	0.148386	insig
	Peonidin-3-O-(6''-O-p-Coumaroyl)glucoside	1631700	9	9	9	148130	500960	0.397801	-1.32988	0.521174	insig
	Quercetin-3-O-(2''-O-rhamnosyl)galactoside	33339	120730	49842	9	130730	232420	1.78097	0.832662	0.693998	insig
	Hesperetin-7-O-rutinoside (Hesperidin)	41091	9	12299	9	9	19588	0.36716	-1.44552	0.725272	insig
	Oxiglutatione	32453	21009	40493	50539	8368.2	32931	0.97747	-0.0328756	0.0537022	insig
	Isorhamnetin-3-O-neohesperidoside	92010	9	6444	9	55582	54268	1.11574	0.157999	0.12775	insig
	Quercetin-3,4'-O-di-glucoside	8535.9	30726	25725	34246	30151	25759	1.38729	0.472275	0.981757	insig
	Isorhamnetin-3-O-glucuronide-7-O-rhamnoside	77333	9	9	9	34484	21139	0.719215	-0.475505	0.234804	insig
	Nicotinic acid adenine dinucleotide	85074	102420	103950	76064	126780	62838	0.911606	-0.133518	0.439631	insig
	3-Hydroxypropyl palmitate glc-glucosamine	7285900	4022700	5260600	4190200	9098900	6016800	1.16517	0.220538	0.497713	insig
	1-(9Z-Octadecenoyl)-2-(9-oxo-nonanoyl)-sn-glycero-3-phosphocholine	5683.9	1587.8	3315.7	2161.5	5680.1	3101.9	1.03363	0.0477259	0.0661289	insig
	1-α-Linolenoyl-glycerol-2,3-di-O-glucoside*	27278	13219	24584	30917	44371	43522	1.82557	0.868348	1.62431	insig
	1-Linolenoyl-rac-glycerol-diglucoside	3184800	1881100	2008300	1623100	3553000	3002700	1.15614	0.209322	0.5038	insig
	2-α-Linolenoyl-glycerol-1,3-di-O-glucoside*	94537	112030	104110	77901	199430	184420	1.48627	0.5717	1.07557	insig
	3,4,5-Tricaffeoylquinic acid	199840	192410	224920	139870	110760	171240	0.683556	-0.548869	1.684	insig
	Dicaffeoylquinic acid-O-glucoside	148980	105980	109190	49290	116520	252150	1.14777	0.198832	0.307152	insig
	3-O-(2-O-Acetyl-glucosyl)oleanolic acid	954920	816490	1028500	929820	1957600	1917800	1.71621	0.779222	1.37486	insig
	Syringoylcaffeoylquinic acid-D-glucose	62717	76073	84228	43294	55627	83120	0.816261	-0.292897	0.905824	insig
	Amentoflavone-7''-O-glucoside	319100	586590	553860	626850	706960	953740	1.5673	0.64828	1.44018	insig
	Olivil-4,4'-Di-O-glucoside	12637	7789.8	24214	10172	8281.1	7470.5	0.580715	-0.784097	1.09731	insig
	Sequoiaflavone-5-O-glucoside	9360	11895	10430	18048	14787	4265.6	1.17092	0.227643	0.39634	insig
	7''-O-Glucosyl-ginkgetin	11166	10756	20802	6810.7	12314	5785.8	0.583056	-0.778293	1.25063	insig
	Sciadopitysin-5-O-glucoside	26354	31982	40970	24664	35219	31333	0.918535	-0.122594	0.535849	insig
	NADP (Nicotinamide adenine dinucleotide phosphate)	241500	162330	222870	238890	170130	279820	1.09915	0.136394	0.508902	insig
	Isorhamnetin-3-O-rutinoside-4'-O-glucoside	156620	91969	107410	209240	71714	149040	1.20785	0.272443	0.551131	insig
	Tetra(dihydrocaffeoyl)spermine	9	1385.9	8294.7	4878.9	9	9	0.505377	-0.984568	0.54435	insig
	Cinnamtannin B1	428540	332340	567800	632670	595810	416790	1.23827	0.308331	0.915314	insig
	Procyanidin C1*	8412700	4919600	6654900	5984600	7131400	4411800	0.876951	-0.189431	0.615976	insig
	Procyanidin C2	1041300	677110	635730	840790	1112000	665230	1.11209	0.153276	0.465684	insig
	Catechin-catechin-catechin*	1275000	770750	642170	949880	764940	561260	0.846781	-0.239939	0.556776	insig
	Gallocatechin-catechin-catechin	88309	12873	35085	78625	61555	9	1.02878	0.0409369	0.0360034	insig
	Ginkgetin-5,4'''-di-O-glucoside	35093	52643	84157	34610	37312	19343	0.530941	-0.913377	1.34031	insig
	Cinnamtannin A2	321920	148040	229000	247130	232990	155440	0.909294	-0.137182	0.361251	insig
	Cinnamtannin B2	400850	231400	187600	431770	259310	160430	1.03862	0.0546635	0.118404	insig
	24,30-Dihydroxy-12(13)-enolupinol	59809	24913	18102	71570	22183	112670	2.00754	1.00543	1.03993	up
	N-Acetyl-L-leucine	3182.6	6495.8	5124.8	13653	14125	2049.3	2.01492	1.01072	1.0169	up
	Raffinose	31820	27698	12396	70864	43819	31402	2.03138	1.02246	1.37131	up
	3-Hydroxy-5-Methylphenol-1-O-Glucoside	10551	7628.7	11175	13576	27017	19113	2.03395	1.02428	1.52755	up
	Luteolin-3'-O-glucoside*	1548700	1598900	3880700	4717900	4439500	5140400	2.03432	1.02455	1.62822	up
	6-Hydroxyluteolin 5-glucoside*	10756000	5695500	10854000	14070000	19676000	21815000	2.03479	1.02488	1.68244	up
	Bilobetin-7-O-glucoside	142170	334600	242300	266960	627190	574750	2.04278	1.03053	1.39096	up
	1-Monolinolein	34850	19040	28783	31849	64716	72620	2.04644	1.03311	1.45338	up
	Quercetin-3-O-galactoside (Hyperin)*	1378600	729770	1628700	2095100	3060700	2504900	2.04992	1.03557	1.68204	up
	Kaempferol-4'-O-glucoside*	1384800	1485300	3435300	4322600	3988600	4679700	2.06028	1.04284	1.65358	up
	Succinyladenosine	16009	60251	91070	204270	73208	71782	2.08725	1.06161	1.02437	up
	Luteolin-4'-O-glucoside*	1474000	1667700	3511400	4446700	4106000	5399700	2.09713	1.06841	1.66198	up
	L-Ornithine	2262	4182.2	8643.9	3813.6	9675.4	18393	2.11306	1.07933	1.01464	up
	Vanillic acid-4-O-glucoside	13098	14797	27151	26584	42404	48154	2.12807	1.08955	1.56152	up
	6,4'-Dimethoxyisoflavone-7-O-glucoside (Wistin)	110270	494310	85653	372700	790390	340170	2.1779	1.12294	1.12282	up
	Catechin-(7,8-bc)-4β-(3,4-dihydroxyphenyl)-dihydro-2-(3H)-one	2162800	2117800	1590400	2281100	6337500	4270400	2.19537	1.13446	1.38351	up
	1-O-Feruloyl-D-Glucose	140380	187750	435540	839390	650640	187240	2.19633	1.13509	1.11464	up
[truncated: 34 more rows]
