# Supplementary material for: Hydraulic strategies of Cunninghamia lanceolata under drought are shaped by native drought conditions
Source: For Res (Fayettev). 2025 Dec 31;5:e031. doi: 10.48130/forres-0025-0031 (PMC12979179; doi:10.48130/forres-0025-0031)
Supplement: Supplementary file 1 — Supplementary data to this article can be found online. [file forres-0025-0031-Supplementary.zip › 10.48130_forres-0025-0031-Suppl-TableS4.xlsx]

## Sheet: Table S4
Table S4 KEGG analysis of upregulated metabolites in the leaves of C. lanceolata from three provenance sites
Dechang-DEMs-Up	Kegg_level_1	Kegg_pathway	ko_ID	Cluster_frequency	Metabolome_frequency	P-value			Table legend
	Metabolism	Tryptophan metabolism	ko00380	6 out of 29 20.6896551724138%	11 out of 288 3.81944444444444%	0.000202881			No.	Column Name	Description
	Metabolism	Glycerophospholipid metabolism	ko00564	3 out of 29 10.3448275862069%	7 out of 288 2.43055555555556%	0.0244711			1	Dechang-DEMs-Up	Differentially expressed metabolites upregulated in Dechang samples.
	Metabolism	Biosynthesis of various plant secondary metabolites	ko00999	5 out of 29 17.2413793103448%	21 out of 288 7.29166666666667%	0.0466737			2	Hongya-DEMs-Up	Differentially expressed metabolites upregulated in Hongya samples.
	Metabolism	Sphingolipid metabolism	ko00600	2 out of 29 6.89655172413793%	4 out of 288 1.38888888888889%	0.0517775			3	Shiyan-DEMs-Up	Differentially expressed metabolites upregulated in Shiyan samples.
	Metabolism	Ether lipid metabolism	ko00565	1 out of 29 3.44827586206897%	1 out of 288 0.347222222222222%	0.100694			4	Kegg_level_1	Broad KEGG functional category.
	Metabolism	Benzoxazinoid biosynthesis	ko00402	1 out of 29 3.44827586206897%	1 out of 288 0.347222222222222%	0.100694			5	Kegg_pathway	Specific metabolic or signaling pathway name.
	Organismal Systems	Cobalamin transport and metabolism	ko04980	1 out of 29 3.44827586206897%	1 out of 288 0.347222222222222%	0.100694			6	ko_ID	KEGG Orthology pathway identifier.
	Genetic Information Processing	Aminoacyl-tRNA biosynthesis	ko00970	4 out of 29 13.7931034482759%	19 out of 288 6.59722222222222%	0.110241			7	Cluster_frequency	Number and proportion of upregulated metabolites mapping to the pathway.
	Metabolism	Linoleic acid metabolism	ko00591	3 out of 29 10.3448275862069%	13 out of 288 4.51388888888889%	0.131658			8	Metabolome_frequency	Number and proportion of all identified metabolites in the metabolome mapping to the pathway.
	Metabolism	Glucosinolate biosynthesis	ko00966	2 out of 29 6.89655172413793%	8 out of 288 2.77777777777778%	0.187381			9	P-value	Statistical significance of pathway enrichment based on hypergeometric or Fisher’s exact test.
	Metabolism	Arachidonic acid metabolism	ko00590	1 out of 29 3.44827586206897%	2 out of 288 0.694444444444444%	0.191565
	Metabolism	Caffeine metabolism	ko00232	1 out of 29 3.44827586206897%	2 out of 288 0.694444444444444%	0.191565
	Metabolism	Biosynthesis of secondary metabolites	ko01110	14 out of 29 48.2758620689655%	118 out of 288 40.9722222222222%	0.258151
	Metabolism	Indole alkaloid biosynthesis	ko00901	1 out of 29 3.44827586206897%	3 out of 288 1.04166666666667%	0.273539
	Metabolism	D-Amino acid metabolism	ko00470	3 out of 29 10.3448275862069%	19 out of 288 6.59722222222222%	0.296361
	Metabolism	Glycine, serine and threonine metabolism	ko00260	2 out of 29 6.89655172413793%	11 out of 288 3.81944444444444%	0.30562
	Metabolism	Lysine degradation	ko00310	2 out of 29 6.89655172413793%	11 out of 288 3.81944444444444%	0.30562
	Metabolism	Phenylalanine, tyrosine and tryptophan biosynthesis	ko00400	2 out of 29 6.89655172413793%	11 out of 288 3.81944444444444%	0.30562
	Metabolism	Oxidative phosphorylation	ko00190	1 out of 29 3.44827586206897%	4 out of 288 1.38888888888889%	0.34746
	Metabolism	Vitamin B6 metabolism	ko00750	1 out of 29 3.44827586206897%	4 out of 288 1.38888888888889%	0.34746
	Metabolism	Lipoic acid metabolism	ko00785	1 out of 29 3.44827586206897%	4 out of 288 1.38888888888889%	0.34746
	Metabolism	Carbapenem biosynthesis	ko00332	1 out of 29 3.44827586206897%	4 out of 288 1.38888888888889%	0.34746
	Metabolism	Biosynthesis of cofactors	ko01240	5 out of 29 17.2413793103448%	41 out of 288 14.2361111111111%	0.397577
	Metabolism	Sulfur metabolism	ko00920	1 out of 29 3.44827586206897%	5 out of 288 1.73611111111111%	0.414092
	Metabolism	Cysteine and methionine metabolism	ko00270	2 out of 29 6.89655172413793%	15 out of 288 5.20833333333333%	0.458537
	Metabolism	Biosynthesis of amino acids	ko01230	5 out of 29 17.2413793103448%	44 out of 288 15.2777777777778%	0.464395
	Metabolism	2-Oxocarboxylic acid metabolism	ko01210	3 out of 29 10.3448275862069%	25 out of 288 8.68055555555556%	0.472722
	Metabolism	Pyruvate metabolism	ko00620	1 out of 29 3.44827586206897%	6 out of 288 2.08333333333333%	0.474132
	Metabolism	Butanoate metabolism	ko00650	1 out of 29 3.44827586206897%	6 out of 288 2.08333333333333%	0.474132
	Metabolism	Lysine biosynthesis	ko00300	1 out of 29 3.44827586206897%	7 out of 288 2.43055555555556%	0.528211
	Metabolism	beta-Alanine metabolism	ko00410	1 out of 29 3.44827586206897%	7 out of 288 2.43055555555556%	0.528211
	Metabolism	Monobactam biosynthesis	ko00261	1 out of 29 3.44827586206897%	7 out of 288 2.43055555555556%	0.528211
	Metabolism	Phenylpropanoid biosynthesis	ko00940	2 out of 29 6.89655172413793%	18 out of 288 6.25%	0.560848
	Metabolism	Flavonoid biosynthesis	ko00941	2 out of 29 6.89655172413793%	18 out of 288 6.25%	0.560848
	Metabolism	Histidine metabolism	ko00340	1 out of 29 3.44827586206897%	8 out of 288 2.77777777777778%	0.576901
	Metabolism	Cyanoamino acid metabolism	ko00460	1 out of 29 3.44827586206897%	8 out of 288 2.77777777777778%	0.576901
	Cellular Processes	Efferocytosis	ko04148	1 out of 29 3.44827586206897%	8 out of 288 2.77777777777778%	0.576901
	Metabolism	Carbon metabolism	ko01200	2 out of 29 6.89655172413793%	19 out of 288 6.59722222222222%	0.591965
	Environmental Information Processing	ABC transporters	ko02010	4 out of 29 13.7931034482759%	40 out of 288 13.8888888888889%	0.596865
	Metabolism	Citrate cycle (TCA cycle)	ko00020	1 out of 29 3.44827586206897%	9 out of 288 3.125%	0.620722
	Metabolism	Pentose phosphate pathway	ko00030	1 out of 29 3.44827586206897%	9 out of 288 3.125%	0.620722
	Metabolism	Biosynthesis of unsaturated fatty acids	ko01040	1 out of 29 3.44827586206897%	9 out of 288 3.125%	0.620722
	Metabolism	Tyrosine metabolism	ko00350	1 out of 29 3.44827586206897%	9 out of 288 3.125%	0.620722
	Metabolism	Tropane, piperidine and pyridine alkaloid biosynthesis	ko00960	1 out of 29 3.44827586206897%	9 out of 288 3.125%	0.620722
	Metabolism	Glutathione metabolism	ko00480	1 out of 29 3.44827586206897%	10 out of 288 3.47222222222222%	0.660145
	Metabolism	Nicotinate and nicotinamide metabolism	ko00760	1 out of 29 3.44827586206897%	10 out of 288 3.47222222222222%	0.660145
	Metabolism	Pantothenate and CoA biosynthesis	ko00770	1 out of 29 3.44827586206897%	10 out of 288 3.47222222222222%	0.660145
	Metabolism	Biosynthesis of various alkaloids	ko00996	1 out of 29 3.44827586206897%	10 out of 288 3.47222222222222%	0.660145
	Metabolism	Alanine, aspartate and glutamate metabolism	ko00250	1 out of 29 3.44827586206897%	11 out of 288 3.81944444444444%	0.695598
	Metabolism	Arginine biosynthesis	ko00220	1 out of 29 3.44827586206897%	11 out of 288 3.81944444444444%	0.695598
	Metabolism	Phenylalanine metabolism	ko00360	1 out of 29 3.44827586206897%	11 out of 288 3.81944444444444%	0.695598
	Metabolism	Galactose metabolism	ko00052	1 out of 29 3.44827586206897%	12 out of 288 4.16666666666667%	0.727466
	Metabolism	Flavone and flavonol biosynthesis	ko00944	1 out of 29 3.44827586206897%	12 out of 288 4.16666666666667%	0.727466
	Metabolism	Glyoxylate and dicarboxylate metabolism	ko00630	1 out of 29 3.44827586206897%	13 out of 288 4.51388888888889%	0.756102
	Metabolism	Pyrimidine metabolism	ko00240	1 out of 29 3.44827586206897%	15 out of 288 5.20833333333333%	0.804914
	Metabolism	Purine metabolism	ko00230	1 out of 29 3.44827586206897%	16 out of 288 5.55555555555556%	0.825638
	Metabolism	Nucleotide metabolism	ko01232	1 out of 29 3.44827586206897%	24 out of 288 8.33333333333333%	0.930127
	Metabolism	Metabolic pathways	ko01100	20 out of 29 68.9655172413793%	229 out of 288 79.5138888888889%	0.952659
Hongya-DEMs-Up	Kegg_level_1	Kegg_pathway	ko_ID	Cluster_frequency	Metabolome_frequency	P-value
	Metabolism	Tryptophan metabolism	ko00380	6 out of 38 15.7894736842105%	11 out of 290 3.79310344827586%	0.000977943
	Genetic Information Processing	Aminoacyl-tRNA biosynthesis	ko00970	8 out of 38 21.0526315789474%	19 out of 290 6.55172413793103%	0.00108998
	Metabolism	Glucosinolate biosynthesis	ko00966	5 out of 38 13.1578947368421%	8 out of 290 2.75862068965517%	0.00125575
	Metabolism	Valine, leucine and isoleucine degradation	ko00280	4 out of 38 10.5263157894737%	6 out of 290 2.06896551724138%	0.00314155
	Metabolism	Cyanoamino acid metabolism	ko00460	4 out of 38 10.5263157894737%	8 out of 290 2.75862068965517%	0.012015
	Metabolism	Tropane, piperidine and pyridine alkaloid biosynthesis	ko00960	4 out of 38 10.5263157894737%	10 out of 290 3.44827586206897%	0.0295652
	Metabolism	Indole alkaloid biosynthesis	ko00901	2 out of 38 5.26315789473684%	3 out of 290 1.03448275862069%	0.0461341
	Metabolism	Linoleic acid metabolism	ko00591	4 out of 38 10.5263157894737%	13 out of 290 4.48275862068965%	0.0749174
	Metabolism	Valine, leucine and isoleucine biosynthesis	ko00290	3 out of 38 7.89473684210526%	10 out of 290 3.44827586206897%	0.129778
	Metabolism	Glycosylphosphatidylinositol (GPI)-anchor biosynthesis	ko00563	1 out of 38 2.63157894736842%	1 out of 290 0.344827586206897%	0.131034
	Metabolism	Carotenoid biosynthesis	ko00906	1 out of 38 2.63157894736842%	1 out of 290 0.344827586206897%	0.131034
	Metabolism	Betalain biosynthesis	ko00965	1 out of 38 2.63157894736842%	1 out of 290 0.344827586206897%	0.131034
	Metabolism	Benzoxazinoid biosynthesis	ko00402	1 out of 38 2.63157894736842%	1 out of 290 0.344827586206897%	0.131034
	Metabolism	Biosynthesis of cofactors	ko01240	8 out of 38 21.0526315789474%	42 out of 290 14.4827586206897%	0.160841
	Metabolism	Phenylalanine, tyrosine and tryptophan biosynthesis	ko00400	3 out of 38 7.89473684210526%	11 out of 290 3.79310344827586%	0.162661
	Metabolism	Biosynthesis of amino acids	ko01230	8 out of 38 21.0526315789474%	44 out of 290 15.1724137931034%	0.196435
	Metabolism	2-Oxocarboxylic acid metabolism	ko01210	5 out of 38 13.1578947368421%	25 out of 290 8.62068965517241%	0.215618
	Metabolism	Photosynthesis	ko00195	1 out of 38 2.63157894736842%	2 out of 290 0.689655172413793%	0.245293
	Metabolism	Arachidonic acid metabolism	ko00590	1 out of 38 2.63157894736842%	2 out of 290 0.689655172413793%	0.245293
	Metabolism	Folate biosynthesis	ko00790	1 out of 38 2.63157894736842%	2 out of 290 0.689655172413793%	0.245293
	Metabolism	Isoquinoline alkaloid biosynthesis	ko00950	1 out of 38 2.63157894736842%	2 out of 290 0.689655172413793%	0.245293
	Environmental Information Processing	ABC transporters	ko02010	7 out of 38 18.4210526315789%	40 out of 290 13.7931034482759%	0.254049
	Metabolism	Tyrosine metabolism	ko00350	2 out of 38 5.26315789473684%	9 out of 290 3.10344827586207%	0.33438
	Environmental Information Processing	Plant hormone signal transduction	ko04075	1 out of 38 2.63157894736842%	3 out of 290 1.03448275862069%	0.344872
	Metabolism	Oxidative phosphorylation	ko00190	1 out of 38 2.63157894736842%	4 out of 290 1.37931034482759%	0.431614
	Metabolism	Sphingolipid metabolism	ko00600	1 out of 38 2.63157894736842%	4 out of 290 1.37931034482759%	0.431614
	Metabolism	Ubiquinone and other terpenoid-quinone biosynthesis	ko00130	1 out of 38 2.63157894736842%	4 out of 290 1.37931034482759%	0.431614
	Metabolism	Carbapenem biosynthesis	ko00332	1 out of 38 2.63157894736842%	4 out of 290 1.37931034482759%	0.431614
	Metabolism	Alanine, aspartate and glutamate metabolism	ko00250	2 out of 38 5.26315789473684%	11 out of 290 3.79310344827586%	0.435058
	Metabolism	Glycine, serine and threonine metabolism	ko00260	2 out of 38 5.26315789473684%	11 out of 290 3.79310344827586%	0.435058
	Metabolism	D-Amino acid metabolism	ko00470	3 out of 38 7.89473684210526%	19 out of 290 6.55172413793103%	0.465658
	Metabolism	Metabolic pathways	ko01100	31 out of 38 81.5789473684211%	231 out of 290 79.6551724137931%	0.473027
	Metabolism	Fatty acid biosynthesis	ko00061	1 out of 38 2.63157894736842%	5 out of 290 1.72413793103448%	0.507134
	Metabolism	alpha-Linolenic acid metabolism	ko00592	1 out of 38 2.63157894736842%	5 out of 290 1.72413793103448%	0.507134
	Metabolism	Thiamine metabolism	ko00730	1 out of 38 2.63157894736842%	5 out of 290 1.72413793103448%	0.507134
	Metabolism	Arginine and proline metabolism	ko00330	2 out of 38 5.26315789473684%	13 out of 290 4.48275862068965%	0.527568
	Metabolism	Biosynthesis of various plant secondary metabolites	ko00999	3 out of 38 7.89473684210526%	21 out of 290 7.24137931034483%	0.537839
	Metabolism	Glycerophospholipid metabolism	ko00564	1 out of 38 2.63157894736842%	7 out of 290 2.41379310344828%	0.630003
	Metabolism	beta-Alanine metabolism	ko00410	1 out of 38 2.63157894736842%	7 out of 290 2.41379310344828%	0.630003
	Metabolism	Monobactam biosynthesis	ko00261	1 out of 38 2.63157894736842%	7 out of 290 2.41379310344828%	0.630003
	Metabolism	Biosynthesis of secondary metabolites	ko01110	15 out of 38 39.4736842105263%	119 out of 290 41.0344827586207%	0.647791
	Metabolism	Histidine metabolism	ko00340	1 out of 38 2.63157894736842%	8 out of 290 2.75862068965517%	0.679685
	Cellular Processes	Efferocytosis	ko04148	1 out of 38 2.63157894736842%	8 out of 290 2.75862068965517%	0.679685
	Metabolism	Zeatin biosynthesis	ko00908	1 out of 38 2.63157894736842%	9 out of 290 3.10344827586207%	0.722848
	Metabolism	C5-Branched dibasic acid metabolism	ko00660	1 out of 38 2.63157894736842%	10 out of 290 3.44827586206897%	0.760327
	Metabolism	Glutathione metabolism	ko00480	1 out of 38 2.63157894736842%	10 out of 290 3.44827586206897%	0.760327
	Metabolism	Nicotinate and nicotinamide metabolism	ko00760	1 out of 38 2.63157894736842%	10 out of 290 3.44827586206897%	0.760327
	Metabolism	Pantothenate and CoA biosynthesis	ko00770	1 out of 38 2.63157894736842%	10 out of 290 3.44827586206897%	0.760327
	Metabolism	Biosynthesis of various alkaloids	ko00996	1 out of 38 2.63157894736842%	10 out of 290 3.44827586206897%	0.760327
	Metabolism	Lysine degradation	ko00310	1 out of 38 2.63157894736842%	11 out of 290 3.79310344827586%	0.792854
	Metabolism	Galactose metabolism	ko00052	1 out of 38 2.63157894736842%	12 out of 290 4.13793103448276%	0.821068
	Metabolism	Phenylalanine metabolism	ko00360	1 out of 38 2.63157894736842%	12 out of 290 4.13793103448276%	0.821068
	Metabolism	Glyoxylate and dicarboxylate metabolism	ko00630	1 out of 38 2.63157894736842%	13 out of 290 4.48275862068965%	0.845526
	Metabolism	Nucleotide metabolism	ko01232	2 out of 38 5.26315789473684%	24 out of 290 8.27586206896552%	0.853003
	Metabolism	Pyrimidine metabolism	ko00240	1 out of 38 2.63157894736842%	15 out of 290 5.17241379310345%	0.885068
	Metabolism	Purine metabolism	ko00230	1 out of 38 2.63157894736842%	16 out of 290 5.51724137931035%	0.90095
	Metabolism	Phenylpropanoid biosynthesis	ko00940	1 out of 38 2.63157894736842%	18 out of 290 6.20689655172414%	0.926562
	Metabolism	Carbon metabolism	ko01200	1 out of 38 2.63157894736842%	19 out of 290 6.55172413793103%	0.936821
Shiyan-DEMs-Up	Kegg_level_1	Kegg_pathway	ko_ID	Cluster_frequency	Metabolome_frequency	P-value
	Metabolism	Arginine biosynthesis	ko00220	3 out of 13 23.0769230769231%	11 out of 287 3.83275261324042%	0.00976358
	Metabolism	Biosynthesis of secondary metabolites	ko01110	9 out of 13 69.2307692307692%	117 out of 287 40.7665505226481%	0.0332244
	Metabolism	Carotenoid biosynthesis	ko00906	1 out of 13 7.69230769230769%	1 out of 287 0.348432055749129%	0.0452962
	Metabolism	Phenylalanine metabolism	ko00360	2 out of 13 15.3846153846154%	12 out of 287 4.18118466898955%	0.0967456
	Environmental Information Processing	Plant hormone signal transduction	ko04075	1 out of 13 7.69230769230769%	3 out of 287 1.04529616724739%	0.13026
	Metabolism	Oxidative phosphorylation	ko00190	1 out of 13 7.69230769230769%	4 out of 287 1.39372822299652%	0.170072
	Metabolism	Isoflavonoid biosynthesis	ko00943	1 out of 13 7.69230769230769%	4 out of 287 1.39372822299652%	0.170072
	Metabolism	Carbapenem biosynthesis	ko00332	1 out of 13 7.69230769230769%	4 out of 287 1.39372822299652%	0.170072
	Metabolism	Pyruvate metabolism	ko00620	1 out of 13 7.69230769230769%	6 out of 287 2.09059233449477%	0.244698
	Metabolism	Butanoate metabolism	ko00650	1 out of 13 7.69230769230769%	6 out of 287 2.09059233449477%	0.244698
	Metabolism	Valine, leucine and isoleucine degradation	ko00280	1 out of 13 7.69230769230769%	6 out of 287 2.09059233449477%	0.244698
	Metabolism	Tryptophan metabolism	ko00380	1 out of 13 7.69230769230769%	8 out of 287 2.78745644599303%	0.313086
	Cellular Processes	Efferocytosis	ko04148	1 out of 13 7.69230769230769%	8 out of 287 2.78745644599303%	0.313086
	Metabolism	2-Oxocarboxylic acid metabolism	ko01210	2 out of 13 15.3846153846154%	25 out of 287 8.71080139372822%	0.315202
	Metabolism	Citrate cycle (TCA cycle)	ko00020	1 out of 13 7.69230769230769%	9 out of 287 3.13588850174216%	0.345093
	Metabolism	Pentose phosphate pathway	ko00030	1 out of 13 7.69230769230769%	9 out of 287 3.13588850174216%	0.345093
	Metabolism	Tyrosine metabolism	ko00350	1 out of 13 7.69230769230769%	9 out of 287 3.13588850174216%	0.345093
	Metabolism	Glutathione metabolism	ko00480	1 out of 13 7.69230769230769%	10 out of 287 3.48432055749129%	0.375718
	Metabolism	Nicotinate and nicotinamide metabolism	ko00760	1 out of 13 7.69230769230769%	10 out of 287 3.48432055749129%	0.375718
	Metabolism	Pantothenate and CoA biosynthesis	ko00770	1 out of 13 7.69230769230769%	10 out of 287 3.48432055749129%	0.375718
	Metabolism	Tropane, piperidine and pyridine alkaloid biosynthesis	ko00960	1 out of 13 7.69230769230769%	10 out of 287 3.48432055749129%	0.375718
	Metabolism	Alanine, aspartate and glutamate metabolism	ko00250	1 out of 13 7.69230769230769%	11 out of 287 3.83275261324042%	0.405016
	Metabolism	Galactose metabolism	ko00052	1 out of 13 7.69230769230769%	12 out of 287 4.18118466898955%	0.433041
	Metabolism	Arginine and proline metabolism	ko00330	1 out of 13 7.69230769230769%	13 out of 287 4.52961672473868%	0.459842
	Metabolism	Metabolic pathways	ko01100	11 out of 13 84.6153846153846%	228 out of 287 79.4425087108014%	0.478231
	Metabolism	Pyrimidine metabolism	ko00240	1 out of 13 7.69230769230769%	15 out of 287 5.22648083623693%	0.509972
	Environmental Information Processing	ABC transporters	ko02010	2 out of 13 15.3846153846154%	40 out of 287 13.9372822299652%	0.563747
	Metabolism	Phenylpropanoid biosynthesis	ko00940	1 out of 13 7.69230769230769%	18 out of 287 6.27177700348432%	0.577164
	Metabolism	Flavonoid biosynthesis	ko00941	1 out of 13 7.69230769230769%	18 out of 287 6.27177700348432%	0.577164
	Metabolism	Carbon metabolism	ko01200	1 out of 13 7.69230769230769%	19 out of 287 6.62020905923345%	0.597599
	Metabolism	D-Amino acid metabolism	ko00470	1 out of 13 7.69230769230769%	19 out of 287 6.62020905923345%	0.597599
	Metabolism	Biosynthesis of amino acids	ko01230	2 out of 13 15.3846153846154%	44 out of 287 15.3310104529617%	0.620295
